# Supplementary material for: Evidence for volcanic forcing of Holocene cold events
Source: Nat Commun. 2026 May 28;17:6950. doi: 10.1038/s41467-026-73492-4 (PMC13388704; doi:10.1038/s41467-026-73492-4)
Supplement: Supplementary file 3 — Source Data [file 41467_2026_73492_MOESM3_ESM.xlsx]

## Sheet: Information
Sheet	Notes
Eruptions - Geological	IntCal20 ages (marked by dark blue) listed are those calculated by, and presented in Paine et al. "Evidence for volcanic forcing of Holocene cold events". Nature Communications [in press]. "Final Ages" refers to the age used for each eruption in the main manuscript, and that are taken as the most precise/accurate ages available at the time of writing. All other information is listed alongside the…
Eruptions - Ice Core VSSI	Data generated by, and presented in Sigl, M., et al. (2022) Earth System Science Data 14: 3167–3196
Eruptions - Ice Core SAOD
Climate - Glacial Advances	Data generated by, and presented in Solomina, O. N. et al. Quaternary Science Reviews 111, 9–34 (2015)
Climate - Greenland Temperature	Data generated by, and presented in Kobashi, T. et al., Scientific Reports 7, 1–10 (2017)

## Sheet: Eruptions - Geological
General Information						Uncalibrated Radiocarbon Data				IntCal 20 Ages					Ice Core Ages						Final Ages
Volcano Name	Location	Latitude	Longitude	Unit		Uncalibrated Age (yr)*	± (yr)	Uncalibrated Age Reference(s)		IntCal20 Median Age (yr BP)	± (yr)	IntCal20 Median Age (ka BP)	± (kyr)		Age (yr BP)	Age (ka BP)	± (yr)	± (kyr)	Ice Core Age Reference(s)		Final Age (yr BP)	Final Age (ka)	± (yr)	± (kyr)	Determined by…
Dakataua	New Britain	-5.05556	150.108	Dk		1370	37	McKee, C., et al. A remarkable pulse of large-scale volcanism on New Britain Island, Papua New Guinea. Bull Volcanol 73, 27–37 (2011).		1349	50.5	1.349	0.0505		-	-	-	-	-		1349	1.349	50.5	0.0505	IntCal20
Kurile Lake	Kamchatka Peninsula	51.45	157.117	CF		7618	14	Ponomareva, V. V. et al. The 7600 (14C) year BP Kurile Lake caldera-forming eruption, Kamchatka, Russia: stratigraphy and field relationships. Journal of Volcanology and Geothermal Research 136, 199–222 (2004)		8401.5	21.5	8.4015	0.0215		-	-	-	-	-		1005	1.005	1	0.001	Ice Core
Okmok	Aleutian Islands	53.4333	-168.133	Okmok I		8260	90	Miller, T. P. & Smith, R. L. Late Quaternary caldera-forming eruptions in the eastern Aleutian arc, Alaska. Geology 15, 434–438 (1987)		9237	217	9.237	0.217		-	-	-	-	-		3518	3.518	53	0.053	IntCal20
Long Island	New Guinea	-5.35833	147.117	Biliau Beds		3990	110	Pain, C. F., et al. Pyroclastic deposits and eruptive sequences of Long Island. Geological Survey of Papua New Guinea Memoir 101–113 (1981)		4734	258	4.734	0.258		-	-	-	-	-		7142	7.142	288	0.288	IntCal20
Pinatubo	The Phillippines	15.1333	120.35	Tayawan/Pasbul		8380	80	Newhall, C.G., et al. Eruptive History of Mount Pinatubo. Fire and Mud: Eruptions and Lahars of Mount Pinatubo, Philippines. (Philippine Institute of Volcanology and Seismology, Quezon City, 1996)		9367	167	9.367	0.167		-	-	-	-	-		8401.5	8.4015	21.5	0.0215	IntCal20
Churchill	Alaska	61.3833	-141.75	White River Ash (east)		1097	63	Jensen, B. J. L. et al. A latest Pleistocene and Holocene composite tephrostratigraphic framework for northeastern North America. Quaternary Science Reviews 272, 107242 (2021); Jensen, B. J. L. et al. Transatlantic distribution of the Alaskan White River Ash. Geology 42, 875–878 (2014)		1043.5	135.5	1.0435	0.1355		-	-	-	-	-		7764	7.764	104	0.104	IntCal20
Krakatau	Indonesia	-6.10167	105.423	416 AD		1609	0	Historical Records		-	-	-	-		-	-	-	-	-		1609	1.609	-	-	Historical
Changbaishan	China/North Korea	41.9833	128.083	Millennium/B-Tm		-	-	-		-	-	-	-		1005	1.005	0	0	Oppenheimer, C. et al. Multi-proxy dating the ‘Millennium Eruption’ of Changbaishan to late 946 CE. Quaternary Science Reviews 158, 164–171 (2017)		693	0.693	1	0.001	Ice Core
Karymsky	Kamchatka	54.05	159.45	KRM		7892	41	Braitseva, O. A., et al. Ages of calderas, large explosive craters and active volcanoes in the Kuril-Kamchatka region, Russia. Bulletin of Volcanology 57, 383–402 (1995)		8700	109	8.7	0.109		-	-	-	-	-		8307.5	8.3075	139.5	0.1395	IntCal20
Katla	Iceland	63.6333	-19.05	Eldgjá		-	-	-		-	-	-	-		1011	1.011	1	0.001	Oppenheimer, C. et al. The Eldgjá eruption: timing, long-range impacts and influence on the Christianisation of Iceland. Climatic Change 147, 369–381 (2018); Hutchison, W. et al. High‐Resolution Ice‐Core Analyses Identify the Eldgjá Eruption and a Cluster of Icelandic and Trans‐Continental Tephras Between 936 and 943 CE. JGR Atmospheres 129, e2023JD040142 (2024)		10634	10.634	145	0.145	IntCal20
St. Helens	USA	46.2	-122.183	Yn (Smith Creek)		3498.5	40	Jensen, B. J. L., et al. A re-examination of the three most prominent Holocene tephra deposits in western Canada: Bridge River, Mount St. Helens Yn and Mazama. Quaternary International 500, 83–95 (2019)		3784.5	98.5	3.7845	0.0985		-	-	-	-	-		9237	9.237	217	0.217	IntCal20
Veniaminof	Alaska	56.1667	-159.383	CF		3646	55	Miller, T. P. & Smith, R. L. Late Quaternary caldera-forming eruptions in the eastern Aleutian arc, Alaska. Geology 15, 434–438 (1987)		3965	131	3.965	0.131		-	-	-	-	-		3578	3.578	4	0.004	Ice Core
Ambrym	Vanatu	-16.25	168.117	~2ka		1900	106	McCall, G. J. H., et al. The geology and geophysics of the ambrym caldera, New Hebrides. Bull Volcanol 34, 681–696 (1970)		2069	260	2.069	0.26		-	-	-	-	-		2069	2.069	260	0.26	IntCal20
Ksudach	Kamchatka	51.8	157.533	KS1		1850	240	Jensen, B. J. L. et al. A latest Pleistocene and Holocene composite tephrostratigraphic framework for northeastern North America. Quaternary Science Reviews 272, 107242 (2021); Ponomareva, V. et al. A full holocene tephrochronology for the Kamchatsky Peninsula region: Applications from Kamchatka to North America. Quaternary Science Reviews 168, 101–122 (2017)		7980	364	7.98	0.364		-	-	-	-	-		7608.5	7.6085	178.5	0.1785	IntCal20
Aniakchak	Alaska	56.8833	-158.167	Aniakchak II		-	-	-		-	-	-	-		3578	3.578	4	0.004	Pearson, C. et al. Geochemical ice-core constraints on the timing and climatic impact of Aniakchak II (1628 BCE) and Thera (Minoan) volcanic eruptions. PNAS Nexus 1, pgac048 (2022)		1542	1.542	198	0.198	IntCal20
Churchill	Alaska	61.3833	-141.75	(WRAn)		1822	130	Reuther, J., et al. Revisiting the Timing of the Northern Lobe of the White River Ash Volcanic Event in Eastern Alaska and Western Yukon. Radiocarbon 62, 169–188 (2020)		1707.5	298.5	1.7075	0.2985		-	-	-	-	-		2016.5	2.0165	91.5	0.0915	IntCal20
Fisher	Aleutian Islands	54.65	-164.433	CF		9372	198	Stelling, P., et al. Eruptive history of Fisher Caldera, Alaska, USA. Journal of Volcanology and Geothermal Research 139, 163–183 (2005)		10700.5	492.5	10.7005	0.4925		-	-	-	-	-		3965	3.965	131	0.131	IntCal20
Ksudach	Kamchatka Peninsula	51.8	157.533	KS2		7133	195	Jensen, B. J. L. et al. A latest Pleistocene and Holocene composite tephrostratigraphic framework for northeastern North America. Quaternary Science Reviews 272, 107242 (2021); Ponomareva, V. et al. A full holocene tephrochronology for the Kamchatsky Peninsula region: Applications from Kamchatka to North America. Quaternary Science Reviews 168, 101–122 (2017)		1823.5	522.5	1.8235	0.5225		7089	7.089	26	0.026	Davies, S. M. et al. Exploiting the Greenland volcanic ash repository to date caldera-forming eruptions and widespread isochrons during the Holocene. Quaternary Science Reviews 334, 108707 (2024)		9997	9.997	88	0.088	IntCal20
Rinjani	Indonesia	-8.41667	116.467	Samalas		-	-	-		-	-	-	-		693	0.693	-	-	Vidal, C. M. et al. Dynamics of the major plinian eruption of Samalas in 1257 A.D. (Lombok, Indonesia). Bull Volcanol 77, 73 (2015)		1043.5	1.0435	135.5	0.1355	IntCal20
Vesuvius	Italy	40.8214	14.4261	Avellino		3479	29	Sevink, J., et al. Radiocarbon dating distal tephra from the Early Bronze Age Avellino eruption (EU-5) in the coastal basins of southern Lazio (Italy): Uncertainties, results, and implications for dating distal tephra. Quaternary Geochronology 63, 101154 (2021)		3761	74	3.761	0.074		-	-	-	-	-		10700.5	10.7005	492.5	0.4925	IntCal20
Makushin	Alaska	53.8908	-166.923	6000 BC		8050	50	Global Volcanism Program (GVP) [https://volcano.si.edu/volcano.cfm?vn=311310]		8877	156	8.877	0.156		-	-	-	-	-		10180	10.18	60	0.06	Ice Core
Grímsvötn	Iceland	64.4167	-17.3333	Saksunarvatn		10105.5	315	Oladóttir, B.A., et al. (2020) The Saksunarvatn Ash and the G10ka series tephra. Review and current state of knowledge. Quaternary Geochronology 56: 101041		11889.5	823.5	11.8895	0.8235		10180	10.18	20	0.02	Sigl, M., et al. Volcanic stratospheric sulfur injections and aerosol optical depth during the Holocene (past 11 500 years) from a bipolar ice-core array. Earth Syst. Sci. Data 14, 3167–3196 (2022)		3976	3.976	410	0.41	IntCal20
Opala	Kamchatka	52.5433	157.335	OP (Baranii Amphitheatre crater)		1480	50	Braitseva, O. A., et al. Ages of calderas, large explosive craters and active volcanoes in the Kuril-Kamchatka region, Russia. Bulletin of Volcanology 57, 383–402 (1995)		1356.5	63.5	1.3565	0.0635		-	-	-	-	-		10686	10.686	109	0.109	IntCal20
Pago	New Britain	-5.58333	150.517	WK-2		3300	160	Machida, H. et al. Holocene explosive eruptions of Witori and Dakataua caldera volcanoes in West New Britain, Papua New Guinea. Quaternary International 34–36, 65–78 (1996)		3976	410	3.976	0.41		-	-	-	-	-		3976	3.976	410	0.41	IntCal20
Taal	The Phillippines	14.0017	120.993	Taal scoria / Caldera collapse		6110	800	Reyes et al. (2017); Martinez & Williams (1999)		7062.5	1750.5	7.0625	1.7505		-	-	-	-	-		3761	3.761	74	0.074	IntCal20
Pago	New Britain	-5.58333	150.517	WG		1240	80	Machida, H. et al. Holocene explosive eruptions of Witori and Dakataua caldera volcanoes in West New Britain, Papua New Guinea. Quaternary International 34–36, 65–78 (1996)		1296	124	1.296	0.124		-	-	-	-	-		1296	1.296	124	0.124	IntCal20
Tao-Rusyr	Kuril Islands	49.35	154.7	CF		7500	80	Braitseva, O. A., et al. Ages of calderas, large explosive craters and active volcanoes in the Kuril-Kamchatka region, Russia. Bulletin of Volcanology 57, 383–402 (1995)		8307.5	139.5	8.3075	0.1395		-	-	-	-	-		1296	1.296	124	0.124	IntCal20
Avachinsky	Kamchatka	53.255	158.83	IAv2		7151	51	Braitseva, O., et al. Holocene Key-Marker Tephra Layers in Kamchatka, Russia. Quaternary Research 47, 125–139 (1997)		7975	63	7.975	0.063		-	-	-	-	-		9367	9.367	167	0.167	IntCal20
Khangar	Kamchatka	54.75	157.383	KHG		6914.5	30	Braitseva, O.A. et al. (1996) The caldera-forming eruption of Ksudach volcano about cal. A.D. 240: The greatest explosive event of our era in Kamchatka, Russia. Journal of Volcanology and Geothermal Research 70(1/2): 49-65		7735	60	7.735	0.06		-	-	-	-	-		7980	7.98	364	0.364	IntCal20
Mashu	Japan	43.5697	144.565	Ma-f/g/h/i/j		6730	60	Kishimoto, H. Tephrostratigraphy and eruption style of Mashu volcano, during the last 14,000 years, eastern Hokkaido, Japan. Bulletin of the Volcanological Society of Japan 54, 15–36 (2009)		7582	99	7.582	0.099		-	-	-	-	-		7582	7.582	99	0.099	IntCal20
Vesuvius	Italy	40.8214	14.4261	Mercato Pumice / Ottaviano		8098	71	Santacroce, R. et al. Age and whole rock-glass compositions of proximal pyroclastics from the major explosive eruptions of Somma-Vesuvius: A review as a tool for distal tephrostratigraphy. Journal of Volcanology and Geothermal Research 177, 1–18 (2008); Wulf, S., et al. Tephrochronology of the 100ka lacustrine sediment record of Lago Grande di Monticchio (southern Italy). Quaternary International…		9021.5	256.5	9.0215	0.2565		-	-	-	-	-		4734	4.734	258	0.258	IntCal20
Aniakchak	Alaska	56.8833	-158.167	Aniakchak I		9470	40	VanderHoek, R. & Myron, R. An Archaeological Overview and Assessment of Aniakchak National Monument and Preserve. (2004)		10686	109	10.686	0.109		-	-	-	-	-		5830	5.83	170	0.17	IntCal20
Okmok	Aleutian Islands	53.4333	-168.133	Okmok II		2050	30	Larsen, J. F., et al. Geologic Map of Okmok Volcano. https://doi.org/10.14509/31015 (2023)		2016.5	91.5	2.0165	0.0915		1993	1.993	2	0.002	McConnell, J. R. et al. Extreme climate after massive eruption of Alaska’s Okmok volcano in 43 BCE and effects on the late Roman Republic and Ptolemaic Kingdom. Proceedings of the National Academy of Sciences of the United States of America 117, 15443–15449 (2020)		1707.5	1.7075	298.5	0.2985	IntCal20
Pinatubo	The Phillippines	15.1333	120.35	Crow Valley		4865	485	Newhall, C.G., et al. Eruptive History of Mount Pinatubo. Fire and Mud: Eruptions and Lahars of Mount Pinatubo, Philippines. (Philippine Institute of Volcanology and Seismology, Quezon City, 1996)		5595	1190	5.595	1.19		-	-	-	-	-		7735	7.735	60	0.06	IntCal20
Pinatubo	The Phillippines	15.1333	120.35	Maraunot		2925	70	Newhall, C.G., et al. Eruptive History of Mount Pinatubo. Fire and Mud: Eruptions and Lahars of Mount Pinatubo, Philippines. (Philippine Institute of Volcanology and Seismology, Quezon City, 1996)		3063	188	3.063	0.188		-	-	-	-	-		8700	8.7	109	0.109	IntCal20
Black Peak	Alaska	56.5525	-158.785	CF		4447	40	Miller, T. P. & Smith, R. L. Late Quaternary caldera-forming eruptions in the eastern Aleutian arc, Alaska. Geology 15, 434–438 (1987)		5050	93	5.05	0.093		-	-	-	-	-		5595	5.595	1190	1.19	IntCal20
Ceboruco	Mexico	21.125	-104.508	Jala Pumice		1055	85	Sieron, K. & Siebe, C. Revised stratigraphy and eruption rates of Ceboruco stratovolcano and surrounding monogenetic vents (Nayarit, Mexico) from historical documents and new radiocarbon dates. Journal of Volcanology and Geothermal Research 176, 241–264 (2008); Jensen, B. J. L. et al. A latest Pleistocene and Holocene composite tephrostratigraphic framework for northeastern North America. Quatern…		979.5	198.5	0.9795	0.1985		1009	1.009	1	0.001	Hutchison, W. et al. High‐Resolution Ice‐Core Analyses Identify the Eldgjá Eruption and a Cluster of Icelandic and Trans‐Continental Tephras Between 936 and 943 CE. JGR Atmospheres 129, e2023JD040142 (2024)		9671	9.671	2506	2.506	IntCal20
Illopango	El Salvador	13.6717	-89.0533	Tierra Blanca Joven		1650	102	Smith, V. C. et al. The magnitude and impact of the 431 CE Tierra Blanca Joven eruption of Ilopango, El Salvador. Proceedings of the National Academy of Sciences 202003008 (2020)		1542	198	1.542	0.198		1519	1.519	2	0.002	Smith, V. C. et al. The magnitude and impact of the 431 CE Tierra Blanca Joven eruption of Ilopango, El Salvador. Proceedings of the National Academy of Sciences 202003008 (2020)		3063	3.063	188	0.188	IntCal20
Fisher	Alaska	54.65	-164.433	Turquoise Cone		5120	70	Stelling, P., et al. Eruptive history of Fisher Caldera, Alaska, USA. Journal of Volcanology and Geothermal Research 139, 163–183 (2005)		5830	170	5.83	0.17		-	-	-	-	-		7975	7.975	63	0.063	IntCal20
Karkar	New Guinea	-4.64861	145.964	Wadau deposit		9090	250	Pain, C. F. & McKee, C. O. Late Quaternary eruptive history of Karkar Island. Geological Survey of Papua New Guinea Memoir 10, 39–47 (1981)		10811	633	10.811	0.633		-	-	-	-	-		10811	10.811	633	0.633	IntCal20
Pago	New Britain	-5.58333	150.517	Witori-Kimbe WK-1		5630	110	Machida, H. et al. Holocene explosive eruptions of Witori and Dakataua caldera volcanoes in West New Britain, Papua New Guinea. Quaternary International 34–36, 65–78 (1996)		6672	202.5	6.672	0.2025		-	-	-	-	-		6672	6.672	202.5	0.2025	IntCal20
Santorini	Greece	36.4036	25.3964	Minoan		3310	23	Pearson, C., et al. Olive shrub buried on Therasia supports a mid-16th century BCE date for the Thera eruption. Sci Rep 13, 6994 (2023).		3518	53	3.518	0.053		-	-	-	-	-		710	0.71	87	0.087	IntCal20
Ulleungdo	South Korea	37.5	130.867	U4		8949	42	Staff, R. A. et al. New14 C Determinations from Lake Suigetsu, Japan: 12,000 to 0 Cal BP. Radiocarbon 53, 511–528 (2011)		9997	88	9.997	0.088		-	-	-	-	-		3784.5	3.7845	98.5	0.0985	IntCal20
Aira	Japan	31.585	130.657	Wakamiko/Shinjima/Moeshima		8050	1000	Global Volcanism Programme (GVP) [https://volcano.si.edu/volcano.cfm?vn=282080]		9671	2506	9.671	2.506		-	-	-	-	-		8877	8.877	156	0.156	IntCal20
Kikai	Japan	30.7894	130.308	Akahoya/ K-Ah		6280	130	Smith et al. (2013), Staff et al. (2011)		7142	288	7.142	0.288		-	-	-	-	-		979.5	0.9795	198.5	0.1985	IntCal20
Mazama	Oregon, USA	42.9333	-122.117	Crater Lake		6753.75	100	Egan, J., et al. A high-precision age estimate of the Holocene Plinian eruption of Mount Mazama, Oregon, USA. The Holocene 25, 1054–1067 (2015)		7608.5	178.5	7.6085	0.1785		7562	7.562	3.5	0.0035	Jensen, B. J. L. et al. A latest Pleistocene and Holocene composite tephrostratigraphic framework for northeastern North America. Quaternary Science Reviews 272, 107242 (2021)		1823.5	1.8235	522.5	0.5225	IntCal20
Lvinaya Past	Kuril Islands	44.6083	146.994	CF		9400	60	Razzhigaeva, N. G., et al. Age, source, and distribution of Holocene tephra in the southern Kurile Islands: Evaluation of Holocene eruptive activities in the southern Kurile arc. Quaternary International 397, 63–78 (2016)		10634	145	10.634	0.145		-	-	-	-	-		1356.5	1.3565	63.5	0.0635	IntCal20
Oshima-Oshima	Japan	41.5069	139.371	Nishi-yama ejecta		760	70	Katsui, Y. & Yamamoto, M. The 1741–1742 activity of Oshima-oshima volcano, north Japan. Journal of the Faculty of Science at Hokkaido University 19, 527–536 (1981)		710	87	0.71	0.087		-	-	-	-	-		9021.5	9.0215	256.5	0.2565	IntCal20
Semisopochnoi	Alaska	51.9333	179.583	Caldera formation		6920	60	Coombs, M. L., et al. Postglacial Eruptive History and Geochemistry of Semisopochnoi Volcano, Western Aleutian Islands, Alaska. 33 https://doi.org/10.3133/sir20175150 (2018)		7764	104	7.764	0.104		-	-	-	-	-		1011	1.011	1	0.001	Ice Core
Kaguyak	Alaska	58.6083	-154.028	Caldera eruption		5800	200	Fierstein, J. Explosive eruptive record in the Katmai region, Alaska Peninsula: an overview. Bull Volcanol 69, 469–509 (2007)		6716	442	6.716	0.442		-	-	-	-	-		6716	6.716	442	0.442	IntCal20
Rabaul	New Britain	-4.27083	152.203	Rabaul Pyroclastics		1380	34	McKee, C.O., et al. A revised age of AD 667-699 for the latest major eruption at Rabaul. Bulletin of Volcanology 77, 65 (2015)		1351	42	1.351	0.042		-	-	-	-	-

## Sheet: Eruptions - Ice Core VSSI
Year (CE)	Age (yr BP)	Age (ka)	Latitude	VSSI (TgS)	Uncertainty (1σ)	Hemispheric Asymmetry	Duration (months)
1892	58	0.058	5	4.44	1.01	1.28	0
1886	64	0.064	-38	1.04	0.23	-1	0
1884	66	0.066	-6	9.09	2.3	1.92	0
1876	74	0.074	-37	0.28	0.06	-1	0
1863	87	0.087	0	5.74	1.61	2.99	0
1861	89	0.089	-37	0.24	0.05	-1	0
1855	95	0.095	42	2.26	0.83	-1	0
1844	106	0.106	48	1.45	0.53	-1	0
1835	115	0.115	13	5.6	1.29	1.34	0
1831	119	0.119	20	17.75	5.92	9.86	0
1822	128	0.128	5	1.22	0.27	-1	0
1815	135	0.135	-8	36.95	7.41	0.74	0
1809	141	0.141	5	17.05	3.84	1.24	0
1795	155	0.155	48	1.06	0.39	-1	0
1783	167	0.167	64	11.07	4.06	-1	0
1767	183	0.183	64	2.63	0.96	-1	0
1762	188	0.188	5	5.45	1.37	1.87	0
1754	196	0.196	64	1.74	0.64	-1	0
1739	211	0.211	43	3.81	1.4	-1	0
1729	221	0.221	48	4.27	1.56	-1	0
1719	231	0.231	64	1.02	0.37	-1	0
1702	248	0.248	48	1.15	0.42	-1	0
1694	256	0.256	5	18.07	4.08	1.25	0
1673	277	0.277	2	5.78	1.36	1.47	0
1666	284	0.284	43	4.03	1.48	-1	0
1661	289	0.289	5	4.62	1.27	2.78	0
1646	304	0.304	48	1.68	0.61	-1	0
1641	309	0.309	6	22.05	6.96	5.96	0
1634	316	0.316	48	1.87	0.69	-1	0
1621	329	0.329	-37	1.8	0.4	-1	0
1600	350	0.35	-17	16.94	4.1	1.63	0
1594	356	0.356	5	9.62	1.97	0.83	0
1591	359	0.359	-37	0.43	0.09	-1	0
1586	364	0.364	20	10.9	3.8	19.41	0
1577	373	0.373	-37	0.25	0.06	-1	0
1568	382	0.382	48	2.13	0.78	-1	0
1559	391	0.391	-37	0.22	0.05	-1	0
1555	395	0.395	-37	0.23	0.05	-1	0
1540	410	0.41	5	2.42	0.57	1.5	0
1527	423	0.423	48	0.95	0.35	-1	0
1512	438	0.438	64	2.99	0.84	3.05	0
1505	445	0.445	-37	0.82	0.18	-1	0
1495	455	0.455	48	1.02	0.37	-1	0
1490	460	0.46	-37	0.83	0.18	-1	0
1480	470	0.47	48	4.27	1.56	-1	0
1477	473	0.473	65	5.38	1.97	-1	0
1477	473	0.473	-37	2.02	0.44	-1	0
1470	480	0.48	48	1.74	0.64	-1	0
1458	492	0.492	-17	37.49	7.68	0.83	0
1453	497	0.497	5	10.77	3.08	3.3	0
1447	503	0.503	-37	0.44	0.1	-1	0
1428	522	0.522	48	0.65	0.24	-1	0
1418	532	0.532	48	0.98	0.36	-1	0
1414	536	0.536	-37	0.4	0.09	-1	0
1390	560	0.56	-37	0.56	0.12	-1	0
1385	565	0.565	5	2.67	0.83	5.35	0
1381	569	0.569	-37	0.25	0.06	-1	0
1378	572	0.572	5	2.72	0.69	1.92	0
1344	606	0.606	5	14.32	3.28	1.32	0
1342	608	0.608	48	1.8	0.66	-1	0
1336	614	0.614	-37	0.29	0.06	-1	0
1330	620	0.62	5	9.61	3.27	12.79	0
1290	660	0.66	-37	1.34	0.29	-1	0
1284	666	0.666	5	14.42	3.13	1.06	0
1276	674	0.674	5	10.67	2.01	0.35	0
1269	681	0.681	5	6.54	1.43	-1	0
1265	685	0.685	48	1.04	0.38	-1	0
1258	692	0.692	-8	75.31	19.7	2.21	0
1241	709	0.709	-37	0.58	0.13	-1	0
1234	716	0.716	-37	0.21	0.05	-1	0
1229	721	0.721	5	30.4	7.82	2.06	0
1227	723	0.723	-37	0.24	0.05	-1	0
1214	736	0.736	48	0.97	0.35	-1	0
1209	741	0.741	48	4.28	1.57	-1	0
1205	745	0.745	48	1	0.37	-1	0
1199	751	0.751	48	5.26	1.93	-1	0
1191	759	0.759	5	8.29	1.71	0.85	0
1188	762	0.762	-37	1.05	0.23	-1	0
1181	769	0.769	48	11.9	4.36	-1	0
1181	769	0.769	-37	0.46	0.1	-1	0
1171	779	0.779	5	18.92	4.22	1.19	0
1152	798	0.798	-37	0.19	0.04	-1	0
1146	804	0.804	48	1.04	0.38	-1	0
1126	824	0.824	5	2.56	0.69	2.56	0
1115	835	0.835	48	1.19	0.44	-1	0
1112	838	0.838	-37	0.83	0.18	-1	0
1109	841	0.841	5	19.18	6.1	6.31	0
1091	859	0.859	-37	0.34	0.07	-1	0
1081	869	0.869	-37	0.49	0.11	-1	0
1065	885	0.885	48	0.74	0.27	-1	0
1044	906	0.906	-37	0.16	0.03	-1	0
1038	912	0.912	-37	1.87	0.41	-1	0
1029	921	0.921	5	8.03	2.45	4.71	0
1022	928	0.928	48	1.59	0.58	-1	0
1015	935	0.935	-37	0.38	0.08	-1	0
1008	942	0.942	5	3.95	1.32	9.99	0
1006	944	0.944	5	1.65	0.44	2.31	0
1004	946	0.946	64	0.16	0.75	-1	24
1002	948	0.948	64	0.16	0.78	-1	24
1001	949	0.949	5	2.47	0.66	2.34	0
998	952	0.952	64	0.21	0.98	-1	24
980	970	0.97	48	0.95	0.35	-1	0
975	975	0.975	-37	1.55	0.34	-1	0
960	990	0.99	-37	1.01	0.22	-1	0
939	1011	1.011	64	16.21	5.94	-1	0
937	1013	1.013	-37	1.22	0.27	-1	0
929	1021	1.021	-37	0.81	0.18	-1	0
927	1023	1.023	-37	0.2	0.04	-1	0
917	1033	1.033	-37	1.49	0.33	-1	0
915	1035	1.035	5	4.83	1.48	4.85	0
905	1045	1.045	-37	0.21	0.05	-1	0
900	1050	1.05	5	13.52	4.32	6.58	0
874	1076	1.076	65	3.01	1.11	-1	0
860	1090	1.09	-37	1.2	0.26	-1	0
856	1094	1.094	-37	1.26	0.28	-1	0
852	1098	1.098	-37	0.56	0.12	-1	0
850	1100	1.1	48	7.55	2.77	-1	0
846	1104	1.104	48	1.17	0.43	-1	0
826	1124	1.124	64	0.27	1.29	-1	24
824	1126	1.126	64	0.43	2.04	-1	24
822	1128	1.128	64	0.32	1.52	-1	24
819	1131	1.131	5	7.79	2.42	5.39	0
818	1132	1.132	64	0.64	3.02	-1	24
816	1134	1.134	64	0.44	2.08	-1	24
803	1147	1.147	48	1.65	0.61	-1	0
800	1150	1.15	-37	0.27	0.06	-1	0
798	1152	1.152	48	2.23	0.82	-1	0
795	1155	1.155	-37	0.53	0.12	-1	0
790	1160	1.16	-37	0.23	0.05	-1	0
782	1168	1.168	-37	4.25	1.56	-1	0
764	1186	1.186	48	2.06	0.76	-1	0
760	1190	1.19	64	0.5	2.35	-1	24
758	1192	1.192	64	0.21	1.01	-1	24
756	1194	1.194	64	0.14	0.66	-1	24
754	1196	1.196	5	2.19	0.68	5.53	0
752	1198	1.198	64	0.19	0.89	-1	24
750	1200	1.2	64	0.45	2.12	-1	24
748	1202	1.202	5	5.66	1.34	1.48	0
746	1204	1.204	64	0.13	0.63	-1	24
744	1206	1.206	-37	1.05	0.23	-1	0
725	1225	1.225	-37	0.57	0.12	-1	0
719	1231	1.231	-37	1.35	0.3	-1	0
714	1236	1.236	-37	0.56	0.12	-1	0
712	1238	1.238	-37	0.51	0.11	-1	0
697	1253	1.253	5	3.47	0.74	0.97	0
694	1256	1.256	48	2.14	0.78	-1	0
688	1262	1.262	5	10.42	3.39	7.69	0
685	1265	1.265	-37	3.77	0.83	-1	0
682	1268	1.268	5	23.24	5.5	1.49	0
643	1307	1.307	-37	0.5	0.11	-1	0
632	1318	1.318	48	2.72	1	-1	0
629	1321	1.321	-37	0.3	0.07	-1	0
627	1323	1.323	48	13.5	4.95	-1	0
608	1342	1.342	-37	0.81	0.18	-1	0
588	1362	1.362	5	4.72	1.02	1.03	0
575	1375	1.375	5	26.28	5.54	0.94	0
540	1410	1.41	5	28.82	7.71	2.42	0
536	1414	1.414	48	20.54	6.91	19.07	0
528	1422	1.422	-37	0.32	0.07	-1	0
526	1424	1.424	5	3.83	1.24	7.63	0
502	1448	1.448	48	3.74	1.37	-1	0
494	1456	1.456	-37	0.8	0.18	-1	0
487	1463	1.463	-37	1.25	0.27	-1	0
470	1480	1.48	48	3.59	1.32	-1	0
466	1484	1.484	-37	0.55	0.12	-1	0
460	1490	1.49	-37	1.29	0.28	-1	0
446	1504	1.504	-37	0.24	0.05	-1	0
434	1516	1.516	5	10.91	2.14	0.65	0
426	1524	1.524	48	3.98	1.46	-1	0
412	1538	1.538	48	1.87	0.69	-1	0
394	1556	1.556	-37	0.34	0.07	-1	0
382	1568	1.568	-37	0.27	0.06	-1	0
379	1571	1.571	-37	0.31	0.07	-1	0
366	1584	1.584	-37	0.58	0.13	-1	0
360	1590	1.59	-37	1.08	0.24	-1	0
353	1597	1.597	-37	0.42	0.09	-1	0
345	1605	1.605	-37	0.78	0.17	-1	0
332	1618	1.618	5	4.62	0.97	0.91	0
320	1630	1.63	48	2.02	0.74	-1	0
311	1639	1.639	48	1.05	0.39	-1	0
307	1643	1.643	-37	1.25	0.27	-1	0
304	1646	1.646	5	8.54	1.68	0.67	0
299	1651	1.651	5	3.39	0.86	2.01	0
291	1659	1.659	-37	0.42	0.09	-1	0
283	1667	1.667	-37	0.28	0.06	-1	0
279	1671	1.671	48	6.9	2.53	-1	0
266	1684	1.684	5	23.38	7.45	6.44	0
263	1687	1.687	5	3.43	0.94	2.66	0
236	1714	1.714	5	12.14	2.55	0.93	0
229	1721	1.721	48	1.22	0.45	-1	0
218	1732	1.732	5	3.48	1	3.35	0
215	1735	1.735	-37	0.88	0.19	-1	0
206	1744	1.744	-37	2.23	0.49	-1	0
203	1747	1.747	-37	0.8	0.17	-1	0
201	1749	1.749	-37	0.32	0.07	-1	0
191	1759	1.759	48	1.88	0.69	-1	0
187	1763	1.763	48	1.92	0.7	-1	0
174	1776	1.776	48	1.22	0.45	-1	0
169	1781	1.781	5	12.41	2.85	1.34	0
164	1786	1.786	-37	1.16	0.25	-1	0
161	1789	1.789	48	4.1	1.5	-1	0
150	1800	1.8	-37	0.57	0.12	-1	0
143	1807	1.807	-37	1.87	0.41	-1	0
138	1812	1.812	-37	0.21	0.05	-1	0
124	1826	1.826	5	7.39	1.47	0.69	0
121	1829	1.829	-37	1.38	0.3	-1	0
105	1845	1.845	-37	0.28	0.06	-1	0
95	1855	1.855	5	2.23	0.61	2.57	0
88	1862	1.862	64	8.92	3.27	-1	0
83	1867	1.867	-37	0.22	0.05	-1	0
79	1871	1.871	48	2.37	0.87	-1	0
77	1873	1.873	-37	0.45	0.1	-1	0
70	1880	1.88	-37	0.66	0.14	-1	0
61	1889	1.889	48	2.48	0.91	-1	0
58	1892	1.892	-37	1.18	0.26	-1	0
54	1896	1.896	-37	0.87	0.19	-1	0
46	1904	1.904	48	6.47	2.37	-1	0
31	1919	1.919	-37	0.85	0.19	-1	0
15	1935	1.935	-37	0.46	0.1	-1	0
4	1946	1.946	-37	0.26	0.06	-1	0
-9	1959	1.959	5	6.17	1.29	0.92	0
-21	1971	1.971	-37	2.03	0.45	-1	0
-33	1983	1.983	-37	0.2	0.04	-1	0
-38	1988	1.988	48	2.73	1	-1	0
-48	1998	1.998	5	56.02	18.88	11.19	0
-69	2019	2.019	48	1.17	0.43	-1	0
-73	2023	2.023	-37	0.21	0.05	-1	0
-78	2028	2.028	48	1.09	0.4	-1	0
-82	2032	2.032	48	1.01	0.37	-1	0
-85	2035	2.035	-37	0.87	0.19	-1	0
-91	2041	2.041	48	7.53	2.76	-1	0
-100	2050	2.05	-37	3.03	0.66	-1	0
-106	2056	2.056	48	1.86	0.68	-1	0
-124	2074	2.074	48	2.64	0.97	-1	0
-127	2077	2.077	5	3.62	0.77	0.96	0
-133	2083	2.083	-37	0.22	0.05	-1	0
-139	2089	2.089	5	22.14	7.81	25.32	0
-144	2094	2.094	5	14.95	5.35	39.32	0
-150	2100	2.1	5	3.54	0.82	1.38	0
-158	2108	2.108	64	0.53	2.48	-1	24
-160	2110	2.11	64	0.67	3.16	-1	24
-163	2113	2.113	64	0.32	1.49	-1	36
-165	2115	2.115	64	0.77	3.63	-1	24
-169	2119	2.119	64	0.97	4.58	-1	48
-172	2122	2.122	5	18.46	5.46	3.93	0
-213	2163	2.163	5	6.78	1.37	0.76	0
-221	2171	2.171	48	3.66	1.34	-1	0
-228	2178	2.178	-37	0.25	0.05	-1	0
-231	2181	2.181	-37	0.2	0.04	-1	0
-235	2185	2.185	-37	0.44	0.1	-1	0
-249	2199	2.199	5	17.9	5.15	3.39	0
-251	2201	2.201	-37	0.55	0.12	-1	0
-259	2209	2.209	48	2.42	0.89	-1	0
-284	2234	2.234	48	3.8	1.39	-1	0
-293	2243	2.243	48	3.15	1.15	-1	0
-302	2252	2.252	48	2.46	0.9	-1	0
-327	2277	2.277	48	1.17	0.43	-1	0
-333	2283	2.283	5	4.64	1.36	3.71	0
-340	2290	2.29	-37	1.2	0.26	-1	0
-343	2293	2.293	-37	0.22	0.05	-1	0
-347	2297	2.297	-37	0.99	0.22	-1	0
-350	2300	2.3	5	6.56	2.02	5.04	0
-353	2303	2.303	48	5.24	1.92	-1	0
-359	2309	2.309	-37	0.81	0.18	-1	0
-377	2327	2.327	-37	0.33	0.07	-1	0
-386	2336	2.336	-37	0.41	0.09	-1	0
-393	2343	2.343	5	15.77	4.46	3.11	0
-396	2346	2.346	5	9.94	3.5	23.95	0
-406	2356	2.356	-37	0.22	0.05	-1	0
-411	2361	2.361	48	1.22	0.45	-1	0
-428	2378	2.378	5	63.58	13.89	1.1	0
-435	2385	2.385	-37	0.45	0.1	-1	0
-447	2397	2.397	48	2.02	0.74	-1	0
-461	2411	2.411	48	3.26	1.2	-1	0
-467	2417	2.417	-37	1.07	0.23	-1	0
-470	2420	2.42	-37	0.86	0.19	-1	0
-478	2428	2.428	48	6.35	2.33	-1	0
-482	2432	2.432	5	5.35	1.11	0.86	0
-488	2438	2.438	48	4.14	1.52	-1	0
-493	2443	2.443	-37	0.91	0.2	-1	0
-503	2453	2.453	48	1.31	0.48	-1	0
-516	2466	2.466	48	1.95	0.72	-1	0
-523	2473	2.473	-37	1.57	0.34	-1	0
-530	2480	2.48	-37	1.08	0.24	-1	0
-533	2483	2.483	48	2.17	0.79	-1	0
-541	2491	2.491	-37	0.19	0.04	-1	0
-571	2521	2.521	5	23.68	8.35	24.94	0
-582	2532	2.532	5	8.67	1.68	0.58	0
-589	2539	2.539	48	1.46	0.53	-1	0
-598	2548	2.548	48	6.81	2.5	-1	0
-605	2555	2.555	48	8.76	3.21	-1	0
-613	2563	2.563	5	2.55	0.83	7.66	0
-616	2566	2.566	-37	0.22	0.05	-1	0
-628	2578	2.578	48	5.11	1.87	-1	0
-648	2598	2.598	5	19.44	5.85	4.36	0
-654	2604	2.604	-37	0.21	0.05	-1	0
-660	2610	2.61	48	7.73	2.84	-1	0
-675	2625	2.625	5	7.11	2.49	21.32	0
-705	2655	2.655	5	7.87	2.26	3.34	0
-709	2659	2.659	48	1.86	0.68	-1	0
-714	2664	2.664	48	4.12	1.51	-1	0
-723	2673	2.673	5	22.59	6.76	4.22	0
-729	2679	2.679	-37	0.51	0.11	-1	0
-732	2682	2.682	-37	0.17	0.04	-1	0
-742	2692	2.692	-37	0.19	0.04	-1	0
-750	2700	2.7	-37	0.47	0.1	-1	0
-755	2705	2.705	64	0.16	0.74	-1	24
-757	2707	2.707	64	0.26	1.23	-1	24
-760	2710	2.71	64	0.57	2.67	-1	36
-762	2712	2.712	64	0.29	1.36	-1	24
-764	2714	2.714	64	0.19	0.91	-1	24
-770	2720	2.72	5	3.23	0.87	2.44	0
-779	2729	2.729	-37	0.19	0.04	-1	0
-785	2735	2.735	48	3.85	1.41	-1	0
-790	2740	2.74	-37	0.37	0.08	-1	0
-801	2751	2.751	48	1.22	0.45	-1	0
-810	2760	2.76	5	2.58	0.71	2.81	0
-834	2784	2.784	48	4.6	1.69	-1	0
-847	2797	2.797	48	8.37	3.07	-1	0
-863	2813	2.813	-37	0.51	0.11	-1	0
-892	2842	2.842	48	2.31	0.85	-1	0
-904	2854	2.854	-37	0.18	0.04	-1	0
-910	2860	2.86	48	2.08	0.76	-1	0
-921	2871	2.871	5	2.61	0.69	2.33	0
-945	2895	2.895	48	3.2	1.18	-1	0
-957	2907	2.907	-37	0.19	0.04	-1	0
-963	2913	2.913	48	0.98	0.36	-1	0
-976	2926	2.926	5	4.35	1.19	2.63	0
-984	2934	2.934	-37	0.44	0.1	-1	0
-988	2938	2.938	5	2.98	0.89	4.08	0
-1000	2950	2.95	5	7.7	1.92	1.82	0
-1013	2963	2.963	48	2.79	1.02	-1	0
-1017	2967	2.967	-37	0.19	0.04	-1	0
-1020	2970	2.97	48	3.22	1.18	-1	0
-1035	2985	2.985	5	22.58	8.01	29.24	0
-1040	2990	2.99	-37	0.68	0.15	-1	0
-1078	3028	3.028	-37	0.22	0.05	-1	0
-1084	3034	3.034	5	2.86	0.69	1.6	0
-1090	3040	3.04	-37	0.88	0.19	-1	0
-1097	3047	3.047	48	1.66	0.61	-1	0
-1100	3050	3.05	-37	1.1	0.24	-1	0
-1104	3054	3.054	48	1.73	0.63	-1	0
-1113	3063	3.063	48	2.93	1.07	-1	0
-1128	3078	3.078	48	1.29	0.47	-1	0
-1140	3090	3.09	48	2.73	1	-1	0
-1149	3099	3.099	-37	0.51	0.11	-1	0
-1158	3108	3.108	-37	0.61	0.13	-1	0
-1174	3124	3.124	5	32.83	8.43	2.05	0
-1184	3134	3.134	5	3.91	1.09	2.99	0
-1196	3146	3.146	-37	0.18	0.04	-1	0
-1204	3154	3.154	48	2.51	0.92	-1	0
-1210	3160	3.16	48	1.07	0.39	-1	0
-1236	3186	3.186	48	0.95	0.35	-1	0
-1241	3191	3.191	64	0.92	4.34	-1	24
-1248	3198	3.198	64	0.85	3.98	-1	84
-1250	3200	3.2	64	0.24	1.13	-1	24
-1252	3202	3.202	64	0.25	1.19	-1	24
-1254	3204	3.204	64	0.32	1.51	-1	24
-1255	3205	3.205	5	10.74	3.14	3.68	0
-1258	3208	3.208	5	4.48	1.52	12.02	0
-1261	3211	3.211	64	0.53	2.48	-1	24
-1263	3213	3.213	64	0.43	2.04	-1	24
-1288	3238	3.238	-37	0.65	0.14	-1	0
-1298	3248	3.248	48	4.5	1.65	-1	0
-1307	3257	3.257	48	4.8	1.76	-1	0
-1312	3262	3.262	48	0.87	0.32	-1	0
-1319	3269	3.269	-37	0.21	0.05	-1	0
-1324	3274	3.274	-37	0.36	0.08	-1	0
-1338	3288	3.288	-37	0.35	0.08	-1	0
-1349	3299	3.299	-37	0.88	0.19	-1	0
-1363	3313	3.313	-37	4.75	1.04	-1	0
-1367	3317	3.317	48	1.37	0.5	-1	0
-1403	3353	3.353	-37	0.73	0.16	-1	0
-1408	3358	3.358	5	18.86	5.04	2.42	0
-1410	3360	3.36	-37	0.21	0.05	-1	0
-1417	3367	3.367	-37	2.62	0.57	-1	0
-1424	3374	3.374	48	33.49	12.28	-1	0
-1434	3384	3.384	-37	0.26	0.06	-1	0
-1437	3387	3.387	-37	0.18	0.04	-1	0
-1439	3389	3.389	-37	0.18	0.04	-1	0
-1469	3419	3.419	48	1.22	0.45	-1	0
-1477	3427	3.427	48	1.54	0.56	-1	0
-1500	3450	3.45	-37	0.34	0.08	-1	0
-1530	3480	3.48	-37	1.26	0.28	-1	0
-1535	3485	3.485	-37	1.17	0.26	-1	0
-1538	3488	3.488	5	5.88	2.01	13.87	0
-1552	3502	3.502	5	17.64	3.32	0.4	0
-1555	3505	3.505	64	0.6	2.84	-1	24
-1558	3508	3.508	64	0.13	0.63	-1	36
-1560	3510	3.51	64	0.77	3.63	-1	24
-1561	3511	3.511	5	14.03	3.99	3.19	0
-1573	3523	3.523	-37	1.3	0.28	-1	0
-1584	3534	3.534	5	24.65	9.04	-1	0
-1596	3546	3.546	-37	0.87	0.19	-1	0
-1602	3552	3.552	-37	0.67	0.15	-1	0
-1612	3562	3.562	-37	0.77	0.17	-1	0
-1625	3575	3.575	-37	0.26	0.06	-1	0
-1629	3579	3.579	60	22.77	7.13	5.63	0
-1640	3590	3.59	-37	0.21	0.05	-1	0
-1645	3595	3.595	-37	0.21	0.05	-1	0
-1652	3602	3.602	-37	0.88	0.19	-1	0
-1657	3607	3.607	5	45.17	13.19	3.67	0
-1661	3611	3.611	5	2.62	0.76	3.64	0
-1681	3631	3.631	5	15.92	5.49	15.36	0
-1690	3640	3.64	-37	0.5	0.11	-1	0
-1700	3650	3.65	-37	0.36	0.08	-1	0
-1712	3662	3.662	-37	0.77	0.17	-1	0
-1719	3669	3.669	-37	3.06	0.67	-1	0
-1736	3686	3.686	48	3.11	1.14	-1	0
-1740	3690	3.69	48	2.74	1.01	-1	0
-1747	3697	3.697	48	1.97	0.72	-1	0
-1756	3706	3.706	48	1.94	0.71	-1	0
-1761	3711	3.711	64	0.34	1.6	-1	24
-1763	3713	3.713	64	0.46	2.17	-1	24
-1765	3715	3.715	64	0.67	3.14	-1	24
-1768	3718	3.718	64	0.3	1.39	-1	36
-1770	3720	3.72	64	0.55	2.58	-1	24
-1772	3722	3.722	64	0.69	3.26	-1	24
-1774	3724	3.724	64	0.49	2.29	-1	24
-1776	3726	3.726	64	0.41	1.94	-1	24
-1778	3728	3.728	64	1.28	6.01	-1	24
-1781	3731	3.731	-37	0.21	0.05	-1	0
-1785	3735	3.735	-37	0.31	0.07	-1	0
-1788	3738	3.738	-37	0.39	0.09	-1	0
-1794	3744	3.744	-37	0.2	0.04	-1	0
-1796	3746	3.746	-37	0.16	0.04	-1	0
-1803	3753	3.753	48	4.83	1.77	-1	0
-1815	3765	3.765	5	6.58	2.31	22.74	0
-1818	3768	3.768	-37	0.17	0.04	-1	0
-1841	3791	3.791	48	4.17	1.53	-1	0
-1865	3815	3.815	64	0.19	0.91	-1	24
-1867	3817	3.817	64	0.61	2.87	-1	24
-1868	3818	3.818	5	6.1	1.23	0.76	0
-1871	3821	3.821	64	0.17	0.82	-1	24
-1873	3823	3.823	64	0.39	1.84	-1	24
-1875	3825	3.825	64	0.19	0.88	-1	24
-1877	3827	3.827	64	0.33	1.56	-1	24
-1881	3831	3.831	5	18.72	3.83	0.82	0
-1886	3836	3.836	-37	0.64	0.14	-1	0
-1892	3842	3.842	48	4.12	1.51	-1	0
-1901	3851	3.851	48	1.53	0.56	-1	0
-1926	3876	3.876	5	12.3	2.33	0.45	0
-1930	3880	3.88	-37	0.36	0.08	-1	0
-1938	3888	3.888	48	13.76	5.05	-1	0
-1944	3894	3.894	-37	0.23	0.05	-1	0
-1950	3900	3.9	-37	0.74	0.16	-1	0
-1969	3919	3.919	48	1.4	0.51	-1	0
-1976	3926	3.926	5	13.99	3.06	1.1	0
-1988	3938	3.938	-37	0.91	0.2	-1	0
-2021	3971	3.971	-37	0.62	0.14	-1	0
-2028	3978	3.978	-37	0.42	0.09	-1	0
-2040	3990	3.99	-37	7.34	1.61	-1	0
-2046	3996	3.996	48	2.17	0.8	-1	0
-2074	4024	4.024	-37	0.33	0.07	-1	0
-2083	4033	4.033	5	7.6	2.65	18.42	0
-2097	4047	4.047	-37	0.83	0.18	-1	0
-2109	4059	4.059	48	3.68	1.35	-1	0
-2135	4085	4.085	48	1.94	0.71	-1	0
-2142	4092	4.092	-37	0.27	0.06	-1	0
-2148	4098	4.098	5	11.07	3.6	7.53	0
-2150	4100	4.1	-37	0.32	0.07	-1	0
-2169	4119	4.119	-37	0.47	0.1	-1	0
-2181	4131	4.131	-37	0.34	0.07	-1	0
-2184	4134	4.134	48	2.85	1.04	-1	0
-2196	4146	4.146	5	2.71	0.73	2.55	0
-2201	4151	4.151	48	2	0.73	-1	0
-2216	4166	4.166	48	1.85	0.68	-1	0
-2235	4185	4.185	48	1.39	0.51	-1	0
-2242	4192	4.192	48	6.16	2.26	-1	0
-2252	4202	4.202	48	4.55	1.67	-1	0
-2258	4208	4.208	48	12.1	4.44	-1	0
-2267	4217	4.217	48	1.16	0.43	-1	0
-2274	4224	4.224	-37	3.38	0.74	-1	0
-2277	4227	4.227	-37	0.17	0.04	-1	0
-2281	4231	4.231	48	1.39	0.51	-1	0
-2288	4238	4.238	48	3.96	1.45	-1	0
-2293	4243	4.243	48	1.1	0.41	-1	0
-2300	4250	4.25	-37	0.18	0.04	-1	0
-2314	4264	4.264	-37	0.53	0.12	-1	0
-2332	4282	4.282	5	4.22	0.9	1.01	0
-2336	4286	4.286	-37	1.05	0.23	-1	0
-2349	4299	4.299	-37	0.19	0.04	-1	0
-2353	4303	4.303	48	5.94	2.18	-1	0
-2358	4308	4.308	5	8.92	1.72	0.55	0
-2364	4314	4.314	-37	0.21	0.05	-1	0
-2373	4323	4.323	48	1.83	0.67	-1	0
-2405	4355	4.355	-37	2.24	0.49	-1	0
-2407	4357	4.357	-37	0.83	0.18	-1	0
-2414	4364	4.364	-37	0.23	0.05	-1	0
-2423	4373	4.373	-37	0.93	0.2	-1	0
-2433	4383	4.383	48	1.9	0.7	-1	0
-2458	4408	4.408	-37	3.93	0.86	-1	0
-2461	4411	4.411	48	8.52	3.13	-1	0
-2473	4423	4.423	5	6.92	1.8	2.16	0
-2486	4436	4.436	-37	0.17	0.04	-1	0
-2489	4439	4.439	-37	0.33	0.07	-1	0
-2496	4446	4.446	-37	1.95	0.43	-1	0
-2499	4449	4.449	5	2.66	0.78	3.78	0
-2505	4455	4.455	48	1.7	0.62	-1	0
-2508	4458	4.458	-37	0.18	0.04	-1	0
-2511	4461	4.461	-37	0.53	0.12	-1	0
-2519	4469	4.469	48	3.57	1.31	-1	0
-2550	4500	4.5	-37	0.42	0.09	-1	0
-2556	4506	4.506	5	4.4	1.49	12.26	0
-2562	4512	4.512	48	1.01	0.37	-1	0
-2568	4518	4.518	-37	0.21	0.05	-1	0
-2575	4525	4.525	-37	22.21	6.13	2.79	0
-2590	4540	4.54	48	1.2	0.44	-1	0
-2608	4558	4.558	48	3.08	1.13	-1	0
-2612	4562	4.562	48	2.78	1.02	-1	0
-2635	4585	4.585	48	4.35	1.6	-1	0
-2644	4594	4.594	48	1.12	0.41	-1	0
-2649	4599	4.599	48	2.25	0.83	-1	0
-2665	4615	4.615	48	1.3	0.48	-1	0
-2680	4630	4.63	-37	0.89	0.19	-1	0
-2685	4635	4.635	5	12.13	2.83	1.42	0
-2694	4644	4.644	-37	2.05	0.45	-1	0
-2712	4662	4.662	48	1.15	0.42	-1	0
-2718	4668	4.668	-37	2.22	0.49	-1	0
-2722	4672	4.672	5	8.68	3.05	22.63	0
-2735	4685	4.685	48	4.41	1.62	-1	0
-2744	4694	4.694	48	2.6	0.95	-1	0
-2760	4710	4.71	-37	0.41	0.09	-1	0
-2766	4716	4.716	48	7.05	2.58	-1	0
-2797	4747	4.747	-37	0.55	0.12	-1	0
-2832	4782	4.782	5	4.84	1.55	6.57	0
-2843	4793	4.793	-37	0.56	0.12	-1	0
-2849	4799	4.799	-37	0.4	0.09	-1	0
-2853	4803	4.803	-37	0.18	0.04	-1	0
-2857	4807	4.807	48	5.83	2.14	-1	0
-2863	4813	4.813	-37	0.22	0.05	-1	0
-2873	4823	4.823	48	5.18	1.9	-1	0
-2886	4836	4.836	48	1.17	0.43	-1	0
-2890	4840	4.84	48	1.4	0.51	-1	0
-2897	4847	4.847	48	0.74	0.27	-1	0
-2903	4853	4.853	-37	0.19	0.04	-1	0
-2913	4863	4.863	5	55.06	12.67	1.34	0
-2918	4868	4.868	5	5.72	1.36	1.54	0
-2923	4873	4.873	5	4.45	1.37	4.99	0
-2929	4879	4.879	-37	0.47	0.1	-1	0
-2994	4944	4.944	48	1.16	0.42	-1	0
-2999	4949	4.949	-37	0.19	0.04	-1	0
-3002	4952	4.952	-37	0.18	0.04	-1	0
-3014	4964	4.964	48	1.28	0.47	-1	0
-3017	4967	4.967	-37	1.26	0.28	-1	0
-3056	5006	5.006	-37	1.65	0.36	-1	0
-3070	5020	5.02	-37	0.34	0.07	-1	0
-3074	5024	5.024	48	2.57	0.94	-1	0
-3094	5044	5.044	64	0.28	1.3	-1	24
-3097	5047	5.047	64	0.36	1.71	-1	0
-3097	5047	5.047	64	0.35	1.64	-1	36
-3101	5051	5.051	64	0.59	2.79	-1	48
-3103	5053	5.053	5	10.25	2.94	3.38	0
-3105	5055	5.055	64	0.33	1.54	-1	24
-3108	5058	5.058	5	3.88	1.12	3.5	0
-3109	5059	5.059	64	0.54	2.53	-1	24
-3111	5061	5.061	64	0.36	1.69	-1	24
-3114	5064	5.064	64	0.43	2.04	-1	36
-3115	5065	5.065	64	0.77	3.63	-1	12
-3118	5068	5.068	64	1.1	5.21	-1	36
-3120	5070	5.07	5	20.28	6.21	4.84	0
-3123	5073	5.073	64	0.69	3.27	-1	24
-3125	5075	5.075	64	1.25	5.87	-1	24
-3127	5077	5.077	5	14.75	5.23	29.6	0
-3129	5079	5.079	64	1.45	6.84	-1	24
-3133	5083	5.083	64	1.45	6.84	-1	48
-3135	5085	5.085	64	0.77	3.6	-1	24
-3137	5087	5.087	64	1.27	5.96	-1	24
-3140	5090	5.09	64	1.19	5.62	-1	36
-3141	5091	5.091	64	0.97	4.55	-1	12
-3144	5094	5.094	64	0.43	2.01	-1	36
-3146	5096	5.096	64	0.35	1.67	-1	24
-3148	5098	5.098	64	0.41	1.95	-1	24
-3152	5102	5.102	5	39.6	12.06	4.67	0
-3153	5103	5.103	64	0.24	1.13	-1	24
-3155	5105	5.105	64	0.29	1.35	-1	24
-3157	5107	5.107	64	0.6	2.82	-1	24
-3160	5110	5.11	64	0.45	2.1	-1	36
-3179	5129	5.129	48	11.54	4.23	-1	0
-3185	5135	5.135	48	2.08	0.76	-1	0
-3194	5144	5.144	48	4.84	1.78	-1	0
-3207	5157	5.157	48	11.57	4.24	-1	0
-3211	5161	5.161	-37	0.23	0.05	-1	0
-3236	5186	5.186	-37	0.3	0.07	-1	0
-3240	5190	5.19	-37	0.38	0.08	-1	0
-3273	5223	5.223	-37	0.85	0.19	-1	0
-3275	5225	5.225	-37	0.21	0.04	-1	0
-3284	5234	5.234	5	8.58	3.03	25.91	0
-3287	5237	5.237	-37	0.61	0.13	-1	0
-3292	5242	5.242	5	11.28	2.88	2	0
-3318	5268	5.268	48	1.91	0.7	-1	0
-3331	5281	5.281	48	1.3	0.48	-1	0
-3340	5290	5.29	48	2.86	1.05	-1	0
-3344	5294	5.294	-37	0.49	0.11	-1	0
-3353	5303	5.303	48	3.83	1.41	-1	0
-3357	5307	5.307	48	1.69	0.62	-1	0
-3367	5317	5.317	-37	0.32	0.07	-1	0
-3375	5325	5.325	-37	0.46	0.1	-1	0
-3390	5340	5.34	48	1.57	0.57	-1	0
-3398	5348	5.348	48	2.6	0.96	-1	0
-3412	5362	5.362	-37	1.24	0.27	-1	0
-3423	5373	5.373	48	2.38	0.87	-1	0
-3436	5386	5.386	5	5.76	1.88	7.72	0
-3445	5395	5.395	-37	0.51	0.11	-1	0
-3452	5402	5.402	48	17.8	6.53	-1	0
-3460	5410	5.41	5	7.29	2.55	21.33	0
-3471	5421	5.421	48	8.49	3.11	-1	0
-3482	5432	5.432	-37	0.35	0.08	-1	0
-3511	5461	5.461	48	1.59	0.58	-1	0
-3515	5465	5.465	-37	0.27	0.06	-1	0
-3519	5469	5.469	5	17.19	5.05	3.81	0
-3523	5473	5.473	-37	0.27	0.06	-1	0
-3528	5478	5.478	-37	0.18	0.04	-1	0
-3555	5505	5.505	-37	0.19	0.04	-1	0
-3559	5509	5.509	-37	0.34	0.08	-1	0
-3585	5535	5.535	48	7.3	2.68	-1	0
-3608	5558	5.558	-37	1.31	0.29	-1	0
-3622	5572	5.572	5	2.57	0.74	3.42	0
-3633	5583	5.583	48	0.93	0.34	-1	0
-3651	5601	5.601	-37	1.42	0.31	-1	0
-3656	5606	5.606	48	4.59	1.68	-1	0
-3662	5612	5.612	5	4.68	1.19	2	0
-3667	5617	5.617	5	12.66	3.24	2.01	0
-3672	5622	5.622	48	1.11	0.41	-1	0
-3692	5642	5.642	5	7.28	2.09	3.36	0
-3707	5657	5.657	48	7.65	2.8	-1	0
-3715	5665	5.665	-37	1.63	0.36	-1	0
-3728	5678	5.678	5	7.31	2.41	8.73	0
-3738	5688	5.688	-37	0.71	0.16	-1	0
-3741	5691	5.691	-37	0.19	0.04	-1	0
-3747	5697	5.697	5	7.3	1.86	2	0
-3751	5701	5.701	-37	0.39	0.08	-1	0
-3781	5731	5.731	-37	0.2	0.04	-1	0
-3783	5733	5.733	-37	0.51	0.11	-1	0
-3812	5762	5.762	48	5.73	2.1	-1	0
-3822	5772	5.772	48	6.18	2.27	-1	0
-3836	5786	5.786	48	15.89	5.83	-1	0
-3843	5793	5.793	-37	0.16	0.04	-1	0
-3854	5804	5.804	5	15.86	5.69	44.98	0
-3877	5827	5.827	48	1.53	0.56	-1	0
-3882	5832	5.832	48	1.37	0.5	-1	0
-3886	5836	5.836	48	6.7	2.46	-1	0
-3906	5856	5.856	48	12.01	4.4	-1	0
-3918	5868	5.868	48	1.69	0.62	-1	0
-3941	5891	5.891	5	29.1	9.9	12.61	0
-3945	5895	5.895	-37	0.52	0.11	-1	0
-3951	5901	5.901	-37	2.22	0.49	-1	0
-3966	5916	5.916	48	26.91	9.87	-1	0
-3971	5921	5.921	5	24.22	8.24	12.61	0
-3980	5930	5.93	48	2.17	0.8	-1	0
-3993	5943	5.943	48	5.71	2.09	-1	0
-3997	5947	5.947	48	0.96	0.35	-1	0
-4007	5957	5.957	48	3.01	1.1	-1	0
-4021	5971	5.971	48	1.01	0.37	-1	0
-4028	5978	5.978	5	16.57	5.2	5.7	0
-4053	6003	6.003	48	1.86	0.68	-1	0
-4106	6056	6.056	48	1.24	0.45	-1	0
-4112	6062	6.062	-37	0.65	0.14	-1	0
-4121	6071	6.071	48	1.32	0.48	-1	0
-4150	6100	6.1	48	3.76	1.38	-1	0
-4159	6109	6.109	48	1.28	0.47	-1	0
-4165	6115	6.115	48	1.33	0.49	-1	0
-4172	6122	6.122	5	6.27	1.36	1.07	0
-4177	6127	6.127	-37	1.27	0.28	-1	0
-4185	6135	6.135	-37	0.37	0.08	-1	0
-4190	6140	6.14	48	2.55	0.93	-1	0
-4194	6144	6.144	48	6.5	2.38	-1	0
-4202	6152	6.152	5	3.42	1.14	10.09	0
-4216	6166	6.166	-37	0.76	0.17	-1	0
-4240	6190	6.19	48	1.5	0.55	-1	0
-4247	6197	6.197	-37	0.69	0.15	-1	0
-4253	6203	6.203	48	2.85	1.04	-1	0
-4258	6208	6.208	64	0.31	1.48	-1	24
-4260	6210	6.21	64	0.21	0.99	-1	24
-4262	6212	6.212	64	0.14	0.68	-1	24
-4264	6214	6.214	64	0.28	1.34	-1	24
-4267	6217	6.217	5	3.94	1	1.97	0
-4271	6221	6.221	5	6.72	1.83	2.61	0
-4275	6225	6.225	5	2.43	0.56	1.3	0
-4277	6227	6.227	-37	0.42	0.09	-1	0
-4289	6239	6.239	48	1.29	0.47	-1	0
-4321	6271	6.271	5	12.25	3.42	2.92	0
-4331	6281	6.281	-37	4.83	1.06	-1	0
-4335	6285	6.285	5	53.16	13.47	1.94	0
-4348	6298	6.298	48	2.45	0.9	-1	0
-4359	6309	6.309	-37	0.87	0.19	-1	0
-4364	6314	6.314	5	21.24	6.55	5.07	0
-4378	6328	6.328	5	83.71	23.74	3.17	0
-4389	6339	6.339	5	6.4	1.62	1.95	0
-4394	6344	6.344	-37	0.2	0.04	-1	0
-4397	6347	6.347	-37	1.07	0.23	-1	0
-4409	6359	6.359	-37	1.59	0.35	-1	0
-4415	6365	6.365	-37	0.18	0.04	-1	0
-4424	6374	6.374	48	3.97	1.46	-1	0
-4431	6381	6.381	-37	0.19	0.04	-1	0
-4434	6384	6.384	-37	0.2	0.04	-1	0
-4452	6402	6.402	5	3.99	1.12	3	0
-4464	6414	6.414	48	2.72	1	-1	0
-4471	6421	6.421	48	2.34	0.86	-1	0
-4476	6426	6.426	48	2.81	1.03	-1	0
-4490	6440	6.44	48	3.31	1.21	-1	0
-4493	6443	6.443	5	6.1	1.97	7.08	0
-4502	6452	6.452	5	24.39	7.17	3.8	0
-4505	6455	6.455	-37	0.21	0.05	-1	0
-4510	6460	6.46	-37	0.19	0.04	-1	0
-4529	6479	6.479	-37	0.21	0.05	-1	0
-4535	6485	6.485	5	63.22	16.75	2.33	0
-4537	6487	6.487	-37	0.26	0.06	-1	0
-4543	6493	6.493	-37	0.22	0.05	-1	0
-4553	6503	6.503	48	6.25	2.29	-1	0
-4566	6516	6.516	48	13.84	5.08	-1	0
-4573	6523	6.523	5	3.12	0.83	2.32	0
-4577	6527	6.527	48	4.8	1.76	-1	0
-4597	6547	6.547	-37	6.41	1.41	-1	0
-4599	6549	6.549	-37	0.8	0.17	-1	0
-4604	6554	6.554	5	49.45	9.49	0.54	0
-4615	6565	6.565	48	3.79	1.39	-1	0
-4621	6571	6.571	-37	1.06	0.23	-1	0
-4628	6578	6.578	5	8.26	1.98	1.58	0
-4634	6584	6.584	48	1.08	0.4	-1	0
-4654	6604	6.604	48	0.99	0.36	-1	0
-4665	6615	6.615	5	5.18	1.04	0.73	0
-4672	6622	6.622	48	4.81	1.77	-1	0
-4681	6631	6.631	48	2.05	0.75	-1	0
-4687	6637	6.637	5	5.9	1.62	2.71	0
-4693	6643	6.643	48	3.53	1.3	-1	0
-4705	6655	6.655	5	11.86	2.45	0.86	0
-4715	6665	6.665	5	34.35	7.5	1.09	0
-4725	6675	6.675	48	2.93	1.08	-1	0
-4740	6690	6.69	-37	1.22	0.27	-1	0
-4744	6694	6.694	5	23.53	8.44	44.61	0
-4759	6709	6.709	-37	0.63	0.14	-1	0
-4774	6724	6.724	5	6.36	2.21	18.71	0
-4787	6737	6.737	-37	0.19	0.04	-1	0
-4792	6742	6.742	5	7.05	2.11	4.23	0
-4833	6783	6.783	48	2.41	0.89	-1	0
-4846	6796	6.796	-37	0.18	0.04	-1	0
-4853	6803	6.803	5	10.85	3.4	5.61	0
-4856	6806	6.806	48	1.12	0.41	-1	0
-4877	6827	6.827	5	3.17	0.98	4.95	0
-4887	6837	6.837	5	7.71	2.69	19.35	0
-4905	6855	6.855	48	1.89	0.69	-1	0
-4917	6867	6.867	5	6.1	2.03	9.37	0
-4939	6889	6.889	5	22.86	7.51	8.39	0
-4945	6895	6.895	5	14.21	5.01	25.22	0
-4964	6914	6.914	48	2.32	0.85	-1	0
-4988	6938	6.938	48	3.39	1.24	-1	0
-5007	6957	6.957	48	2.94	1.08	-1	0
-5013	6963	6.963	5	12.26	3.71	4.46	0
-5018	6968	6.968	-37	0.19	0.04	-1	0
-5022	6972	6.972	-37	0.39	0.09	-1	0
-5026	6976	6.976	48	1.64	0.6	-1	0
-5042	6992	6.992	48	1.35	0.5	-1	0
-5054	7004	7.004	48	2.29	0.84	-1	0
-5066	7016	7.016	-37	0.17	0.04	-1	0
-5079	7029	7.029	48	3.33	1.22	-1	0
-5095	7045	7.045	-37	0.72	0.16	-1	0
-5106	7056	7.056	5	11.57	4.13	35.51	0
-5129	7079	7.079	48	2.47	0.91	-1	0
-5136	7086	7.086	64	0.24	1.12	-1	24
-5138	7088	7.088	64	0.28	1.34	-1	24
-5141	7091	7.091	64	0.45	2.14	-1	36
-5143	7093	7.093	5	6.62	1.65	1.82	0
-5145	7095	7.095	64	0.17	0.81	-1	24
-5147	7097	7.097	64	0.17	0.81	-1	24
-5152	7102	7.102	5	5.44	1.66	4.68	0
-5156	7106	7.106	-37	0.22	0.05	-1	0
-5161	7111	7.111	48	6.76	2.48	-1	0
-5168	7118	7.118	48	2.24	0.82	-1	0
-5188	7138	7.138	64	0.36	1.71	-1	24
-5191	7141	7.141	5	9.24	3.1	10.4	0
-5193	7143	7.143	64	0.75	3.54	-1	24
-5195	7145	7.145	64	0.34	1.6	-1	24
-5197	7147	7.147	64	0.72	3.41	-1	24
-5206	7156	7.156	-37	0.35	0.08	-1	0
-5210	7160	7.16	48	1.55	0.57	-1	0
-5214	7164	7.164	-37	0.19	0.04	-1	0
-5221	7171	7.171	-37	0.25	0.05	-1	0
-5229	7179	7.179	5	189.4	58.76	5.27	0
-5237	7187	7.187	-37	1.61	0.35	-1	0
-5248	7198	7.198	-37	0.39	0.09	-1	0
-5280	7230	7.23	-37	0.54	0.12	-1	0
-5292	7242	7.242	48	4.01	1.47	-1	0
-5296	7246	7.246	-37	4.21	0.92	-1	0
-5302	7252	7.252	-37	0.61	0.13	-1	0
-5307	7257	7.257	5	13.79	4.38	6.31	0
-5319	7269	7.269	-37	0.35	0.08	-1	0
-5335	7285	7.285	5	10.23	3.42	10.02	0
-5343	7293	7.293	5	2.43	0.66	2.51	0
-5351	7301	7.301	48	2.59	0.95	-1	0
-5360	7310	7.31	5	6.4	1.55	1.64	0
-5363	7313	7.313	48	1.87	0.69	-1	0
-5381	7331	7.331	48	2.85	1.04	-1	0
-5388	7338	7.338	48	1.21	0.44	-1	0
-5400	7350	7.35	5	13.66	4.8	22.68	0
-5411	7361	7.361	-37	1.02	0.22	-1	0
-5439	7389	7.389	48	3.07	1.13	-1	0
-5443	7393	7.393	-37	0.54	0.12	-1	0
-5465	7415	7.415	5	33.23	10.77	7.4	0
-5468	7418	7.418	-37	0.37	0.08	-1	0
-5491	7441	7.441	-37	0.52	0.11	-1	0
-5510	7460	7.46	48	3.37	1.24	-1	0
-5519	7469	7.469	-37	1.33	0.29	-1	0
-5522	7472	7.472	5	10.25	3.06	4.14	0
-5526	7476	7.476	5	4.55	1.3	3.32	0
-5534	7484	7.484	5	15.06	5.24	17.99	0
-5538	7488	7.488	48	1.52	0.56	-1	0
-5550	7500	7.5	5	8.72	3.04	19.38	0
-5557	7507	7.507	5	6.78	2.26	9.91	0
-5564	7514	7.514	5	11.18	3.56	6.42	0
-5578	7528	7.528	48	7.53	2.76	-1	0
-5587	7537	7.537	48	13.01	4.77	-1	0
-5608	7558	7.558	48	2.37	0.87	-1	0
-5614	7564	7.564	5	9.26	2.36	1.98	0
-5624	7574	7.574	40	161.67	47.1	3.62	0
-5631	7581	7.581	5	7.14	1.76	1.73	0
-5635	7585	7.585	5	13.77	4.58	9.51	0
-5647	7597	7.597	-37	0.39	0.08	-1	0
-5654	7604	7.604	-37	0.16	0.03	-1	0
-5687	7637	7.637	48	5.41	1.98	-1	0
-5698	7648	7.648	5	11.65	4.02	15.93	0
-5720	7670	7.67	48	3.75	1.38	-1	0
-5724	7674	7.674	5	14.1	4.72	10.19	0
-5727	7677	7.677	-37	0.56	0.12	-1	0
-5747	7697	7.697	48	2.53	0.93	-1	0
-5761	7711	7.711	48	4	1.47	-1	0
-5775	7725	7.725	48	1.05	0.38	-1	0
-5784	7734	7.734	48	1.34	0.49	-1	0
-5788	7738	7.738	-37	0.17	0.04	-1	0
-5792	7742	7.742	5	4.18	1.22	3.68	0
-5799	7749	7.749	5	9.35	2.88	4.99	0
-5808	7758	7.758	48	5.13	1.88	-1	0
-5821	7771	7.771	48	2.01	0.74	-1	0
-5847	7797	7.797	5	20.03	4.41	1.12	0
-5854	7804	7.804	48	7.72	2.83	-1	0
-5862	7812	7.812	48	4.63	1.7	-1	0
-5867	7817	7.817	-37	0.87	0.19	-1	0
-5875	7825	7.825	5	2.42	0.77	6.39	0
-5885	7835	7.835	48	7.29	2.67	-1	0
-5888	7838	7.838	5	2.98	0.69	1.4	0
-5903	7853	7.853	48	1.52	0.56	-1	0
-5909	7859	7.859	48	2.69	0.98	-1	0
-5913	7863	7.863	-37	1.63	0.36	-1	0
-5917	7867	7.867	48	1.48	0.54	-1	0
-5923	7873	7.873	5	30.05	7.89	2.25	0
-5934	7884	7.884	48	4.66	1.71	-1	0
-5944	7894	7.894	-37	0.53	0.12	-1	0
-5946	7896	7.896	-37	0.29	0.06	-1	0
-5962	7912	7.912	48	1.92	0.7	-1	0
-5967	7917	7.917	-37	0.18	0.04	-1	0
-5980	7930	7.93	-37	0.8	0.18	-1	0
-6007	7957	7.957	48	4.04	1.48	-1	0
-6013	7963	7.963	-37	0.72	0.16	-1	0
-6018	7968	7.968	5	13.3	3.51	2.3	0
-6024	7974	7.974	-37	0.48	0.11	-1	0
-6031	7981	7.981	48	2.17	0.8	-1	0
-6035	7985	7.985	64	0.62	2.91	-1	24
-6038	7988	7.988	5	10.25	3.09	4.35	0
-6040	7990	7.99	64	0.29	1.36	-1	24
-6042	7992	7.992	64	0.19	0.91	-1	24
-6044	7994	7.994	64	0.25	1.17	-1	24
-6046	7996	7.996	64	0.35	1.66	-1	24
-6049	7999	7.999	64	0.92	4.34	-1	36
-6052	8002	8.002	5	12.9	4.45	15.57	0
-6066	8016	8.016	48	3.86	1.42	-1	0
-6088	8038	8.038	48	1.11	0.41	-1	0
-6095	8045	8.045	-37	0.78	0.17	-1	0
-6104	8054	8.054	5	7.02	2.37	11.29	0
-6112	8062	8.062	5	4.18	0.93	1.17	0
-6121	8071	8.071	-37	0.51	0.11	-1	0
-6127	8077	8.077	48	3.39	1.24	-1	0
-6141	8091	8.091	5	14.42	4.49	5.41	0
-6163	8113	8.113	48	4.73	1.74	-1	0
-6180	8130	8.13	-37	0.22	0.05	-1	0
-6191	8141	8.141	-37	0.87	0.19	-1	0
-6196	8146	8.146	48	1.61	0.59	-1	0
-6201	8151	8.151	-37	0.65	0.14	-1	0
-6204	8154	8.154	5	10.04	3.24	7.07	0
-6210	8160	8.16	5	6.37	1.86	3.62	0
-6218	8168	8.168	48	17.5	6.42	-1	0
-6225	8175	8.175	-37	1.56	0.34	-1	0
-6230	8180	8.18	5	17.92	3.38	0.32	0
-6241	8191	8.191	48	3.29	1.21	-1	0
-6250	8200	8.2	48	2.1	0.77	-1	0
-6266	8216	8.216	-37	0.43	0.1	-1	0
-6272	8222	8.222	5	4.36	1.07	1.75	0
-6274	8224	8.224	-37	0.42	0.09	-1	0
-6281	8231	8.231	5	40.06	11.8	3.84	0
-6285	8235	8.235	5	5.47	1.56	3.27	0
-6287	8237	8.237	48	1.82	0.67	-1	0
-6290	8240	8.24	48	0.78	0.29	-1	0
-6296	8246	8.246	48	2.95	1.08	-1	0
-6301	8251	8.251	48	7.37	2.7	-1	0
-6303	8253	8.253	5	6.13	1.16	0.3	0
-6315	8265	8.265	48	2.22	0.81	-1	0
-6319	8269	8.269	-37	2.79	0.61	-1	0
-6334	8284	8.284	5	1.64	0.41	1.9	0
-6340	8290	8.29	5	52.48	18.24	17.86	0
-6363	8313	8.313	48	1.45	0.53	-1	0
-6373	8323	8.323	-37	1.59	0.35	-1	0
-6380	8330	8.33	48	1.08	0.4	-1	0
-6382	8332	8.332	5	6.24	1.8	3.48	0
-6391	8341	8.341	5	4.12	1.27	5.15	0
-6403	8353	8.353	48	0.9	0.33	-1	0
-6415	8365	8.365	5	141.9	47.52	10.31	0
-6418	8368	8.368	-37	1.09	0.24	-1	0
-6422	8372	8.372	-37	0.59	0.13	-1	0
-6428	8378	8.378	48	3.1	1.14	-1	0
-6439	8389	8.389	48	1.91	0.7	-1	0
-6453	8403	8.403	5	6.58	1.9	3.42	0
-6460	8410	8.41	5	5.87	1.94	8.9	0
-6463	8413	8.413	48	2.86	1.05	-1	0
-6474	8424	8.424	5	6.1	2.1	15.64	0
-6488	8438	8.438	48	9.45	3.47	-1	0
-6492	8442	8.442	5	13.88	3.83	2.77	0
-6505	8455	8.455	-37	0.61	0.13	-1	0
-6514	8464	8.464	48	0.9	0.33	-1	0
-6539	8489	8.489	48	2.92	1.07	-1	0
-6549	8499	8.499	48	20.08	7.36	-1	0
-6555	8505	8.505	-37	0.25	0.06	-1	0
-6564	8514	8.514	48	1.15	0.42	-1	0
-6574	8524	8.524	-37	0.2	0.04	-1	0
-6577	8527	8.527	5	4.16	1.22	3.69	0
-6582	8532	8.532	-37	0.52	0.11	-1	0
-6586	8536	8.536	-37	0.2	0.04	-1	0
-6590	8540	8.54	48	2.18	0.8	-1	0
-6603	8553	8.553	-37	1.4	0.31	-1	0
-6613	8563	8.563	48	3.36	1.23	-1	0
-6621	8571	8.571	48	6.08	2.23	-1	0
-6637	8587	8.587	48	0.84	0.31	-1	0
-6650	8600	8.6	48	5.91	2.17	-1	0
-6658	8608	8.608	5	9.88	2.71	2.72	0
-6666	8616	8.616	5	155.9	49.84	6.59	0
-6669	8619	8.619	48	1.39	0.51	-1	0
-6678	8628	8.628	48	1.29	0.47	-1	0
-6682	8632	8.632	48	2.13	0.78	-1	0
-6693	8643	8.643	48	1.98	0.73	-1	0
-6708	8658	8.658	5	21.51	7.78	73.09	0
-6718	8668	8.668	48	5.38	1.97	-1	0
-6727	8677	8.677	48	0.92	0.34	-1	0
-6733	8683	8.683	48	5.72	2.1	-1	0
-6739	8689	8.689	48	2.27	0.83	-1	0
-6744	8694	8.694	5	5.27	1.72	7.93	0
-6747	8697	8.697	48	1.88	0.69	-1	0
-6763	8713	8.713	5	7.49	2.48	9.07	0
-6768	8718	8.718	48	2.79	1.02	-1	0
-6776	8726	8.726	48	3.11	1.14	-1	0
-6786	8736	8.736	48	1.34	0.49	-1	0
-6792	8742	8.742	48	4.76	1.75	-1	0
-6796	8746	8.746	-37	0.37	0.08	-1	0
-6802	8752	8.752	-37	0.44	0.1	-1	0
-6810	8760	8.76	48	1.97	0.72	-1	0
-6814	8764	8.764	-37	0.42	0.09	-1	0
-6833	8783	8.783	-37	0.87	0.19	-1	0
-6849	8799	8.799	48	1.81	0.66	-1	0
-6857	8807	8.807	5	9.83	3.37	14.38	0
-6877	8827	8.827	48	3.62	1.33	-1	0
-6881	8831	8.831	48	2.56	0.94	-1	0
-6892	8842	8.842	48	2.4	0.88	-1	0
-6898	8848	8.848	5	9.2	2.93	6.34	0
-6903	8853	8.853	5	36.77	12.43	11.55	0
-6905	8855	8.855	-37	0.63	0.14	-1	0
-6912	8862	8.862	-37	1.19	0.26	-1	0
-6923	8873	8.873	48	8.61	3.16	-1	0
-6928	8878	8.878	5	4.32	1.46	11.75	0
-6950	8900	8.9	48	1.61	0.59	-1	0
-6957	8907	8.907	48	2.88	1.06	-1	0
-6974	8924	8.924	-37	0.35	0.08	-1	0
-6978	8928	8.928	5	5.76	1.82	6.02	0
-6986	8936	8.936	48	1.95	0.72	-1	0
-6990	8940	8.94	48	1.08	0.4	-1	0
-6994	8944	8.944	5	8.18	2	1.71	0
-6999	8949	8.949	-37	0.4	0.09	-1	0
-7007	8957	8.957	5	14.62	5.09	18.41	0
-7012	8962	8.962	48	12.75	4.68	-1	0
-7017	8967	8.967	48	3.71	1.36	-1	0
-7021	8971	8.971	5	1.9	0.57	4.3	0
-7035	8985	8.985	48	1.26	0.46	-1	0
-7049	8999	8.999	5	25.47	9.19	62.13	0
-7058	9008	9.008	5	2.05	0.62	4.51	0
-7101	9051	9.051	48	1.8	0.66	-1	0
-7112	9062	9.062	-37	1.22	0.27	-1	0
-7116	9066	9.066	5	36.59	10.77	3.84	0
-7122	9072	9.072	48	10.31	3.78	-1	0
-7128	9078	9.078	5	3.94	0.87	1.17	0
-7131	9081	9.081	-37	1.54	0.34	-1	0
-7137	9087	9.087	-37	0.9	0.2	-1	0
-7150	9100	9.1	-37	0.22	0.05	-1	0
-7160	9110	9.11	48	2.06	0.75	-1	0
-7184	9134	9.134	-37	1.16	0.25	-1	0
-7186	9136	9.136	5	10.22	3.55	17.55	0
-7195	9145	9.145	48	3.42	1.25	-1	0
-7198	9148	9.148	5	4.15	1.15	2.81	0
-7202	9152	9.152	5	4.91	1.52	5.22	0
-7215	9165	9.165	48	9.28	3.4	-1	0
-7227	9177	9.177	48	7.14	2.62	-1	0
-7231	9181	9.181	48	1.46	0.54	-1	0
-7236	9186	9.186	48	2.71	0.99	-1	0
-7240	9190	9.19	48	1.49	0.55	-1	0
-7247	9197	9.197	48	5.29	1.94	-1	0
-7254	9204	9.204	48	5.12	1.88	-1	0
-7257	9207	9.207	-37	0.75	0.16	-1	0
-7263	9213	9.213	48	2.56	0.94	-1	0
-7267	9217	9.217	-37	0.53	0.12	-1	0
-7276	9226	9.226	5	3.6	1.11	4.91	0
-7285	9235	9.235	48	4.27	1.57	-1	0
-7290	9240	9.24	48	1.27	0.47	-1	0
-7299	9249	9.249	48	6.42	2.35	-1	0
-7308	9258	9.258	-37	0.2	0.04	-1	0
-7332	9282	9.282	48	6.45	2.36	-1	0
-7338	9288	9.288	48	3.95	1.45	-1	0
-7350	9300	9.3	5	4.04	1.25	5.29	0
-7365	9315	9.315	-37	2.18	0.48	-1	0
-7368	9318	9.318	48	4.68	1.72	-1	0
-7379	9329	9.329	48	7.48	2.74	-1	0
-7383	9333	9.333	5	5	1.43	3.3	0
-7403	9353	9.353	48	14.2	5.21	-1	0
-7407	9357	9.357	-37	3.71	0.81	-1	0
-7409	9359	9.359	-37	0.18	0.04	-1	0
-7423	9373	9.373	64	0.23	1.07	-1	24
-7426	9376	9.376	64	0.31	1.46	-1	36
-7428	9378	9.378	64	0.27	1.26	-1	24
-7430	9380	9.38	64	0.39	1.82	-1	24
-7433	9383	9.383	64	0.45	2.13	-1	36
-7444	9394	9.394	48	1.61	0.59	-1	0
-7453	9403	9.403	48	10.65	3.9	-1	0
-7458	9408	9.408	48	5.7	2.09	-1	0
-7462	9412	9.412	64	0.47	2.21	-1	24
-7464	9414	9.414	64	0.45	2.13	-1	24
-7467	9417	9.417	64	0.69	3.23	-1	36
-7469	9419	9.419	64	0.74	3.5	-1	24
-7471	9421	9.421	64	0.55	2.61	-1	24
-7476	9426	9.426	64	0.43	2.02	-1	60
-7478	9428	9.428	64	0.67	3.17	-1	24
-7481	9431	9.431	64	1.06	5	-1	36
-7483	9433	9.433	64	1.41	6.63	-1	24
-7484	9434	9.434	5	4.85	1.57	7.17	0
-7487	9437	9.437	64	0.75	3.55	-1	24
-7490	9440	9.44	64	1.13	5.32	-1	36
-7492	9442	9.442	64	0.73	3.46	-1	24
-7494	9444	9.444	64	0.76	3.58	-1	24
-7497	9447	9.447	64	1.24	5.86	-1	36
-7499	9449	9.449	64	1.46	6.88	-1	24
-7501	9451	9.451	5	18.84	5.15	2.67	0
-7503	9453	9.453	64	1.48	6.95	-1	24
-7505	9455	9.455	5	8.97	3.15	22.96	0
-7508	9458	9.458	64	0.69	3.27	-1	24
-7511	9461	9.461	5	14.8	4.91	9.21	0
-7513	9463	9.463	64	0.71	3.36	-1	24
-7515	9465	9.465	64	0.53	2.48	-1	24
-7517	9467	9.467	64	0.76	3.6	-1	24
-7519	9469	9.469	64	0.86	4.07	-1	24
-7521	9471	9.471	64	0.57	2.7	-1	24
-7535	9485	9.485	48	1.97	0.72	-1	0
-7545	9495	9.495	48	25.29	9.28	-1	0
-7566	9516	9.516	5	7.84	2.76	24.11	0
-7569	9519	9.519	48	2.63	0.96	-1	0
-7592	9542	9.542	-37	0.29	0.06	-1	0
-7600	9550	9.55	48	7.87	2.89	-1	0
-7611	9561	9.561	48	6.15	2.26	-1	0
-7626	9576	9.576	5	7.48	2.1	3.01	0
-7643	9593	9.593	48	5.22	1.91	-1	0
-7657	9607	9.607	-37	1.65	0.36	-1	0
-7676	9626	9.626	5	3.41	0.97	3.19	0
-7681	9631	9.631	48	1.75	0.64	-1	0
-7692	9642	9.642	-37	0.38	0.08	-1	0
-7700	9650	9.65	48	4.72	1.73	-1	0
-7711	9661	9.661	48	1.75	0.64	-1	0
-7723	9673	9.673	48	8.57	3.14	-1	0
-7729	9679	9.679	64	0.41	1.96	-1	24
-7732	9682	9.682	64	0.75	3.54	-1	36
-7734	9684	9.684	5	10.08	2.13	0.96	0
-7734	9684	9.684	64	0.37	1.75	-1	24
-7738	9688	9.688	64	0.69	3.27	-1	24
-7740	9690	9.69	64	0.8	3.78	-1	24
-7742	9692	9.692	64	0.63	2.97	-1	24
-7744	9694	9.694	64	0.98	4.6	-1	24
-7746	9696	9.696	64	1.88	8.88	-1	24
-7748	9698	9.698	64	1.25	5.9	-1	24
-7750	9700	9.7	64	1	4.73	-1	24
-7752	9702	9.702	64	0.73	3.44	-1	24
-7754	9704	9.704	64	0.33	1.57	-1	24
-7756	9706	9.706	64	0.51	2.4	-1	24
-7757	9707	9.707	5	6.56	2.06	5.82	0
-7760	9710	9.71	5	4.68	1.5	6.71	0
-7762	9712	9.712	64	0.36	1.69	-1	24
-7764	9714	9.714	64	0.48	2.25	-1	24
-7769	9719	9.719	-37	0.32	0.07	-1	0
-7777	9727	9.727	5	17.48	5.22	4.17	0
-7806	9756	9.756	5	10.98	3.21	3.7	0
-7810	9760	9.76	-37	0.18	0.04	-1	0
-7822	9772	9.772	48	3.1	1.14	-1	0
-7837	9787	9.787	5	14.29	5.09	33.53	0
-7842	9792	9.792	5	45.22	10.98	1.65	0
-7859	9809	9.809	48	4.97	1.82	-1	0
-7865	9815	9.815	-37	0.75	0.17	-1	0
-7870	9820	9.82	-37	0.25	0.05	-1	0
-7878	9828	9.828	48	13.33	4.89	-1	0
-7881	9831	9.831	-37	0.19	0.04	-1	0
-7886	9836	9.836	64	0.36	1.71	-1	24
-7888	9838	9.838	64	0.23	1.09	-1	24
-7891	9841	9.841	5	15.44	2.91	0.33	0
-7893	9843	9.843	64	0.31	1.46	-1	24
-7895	9845	9.845	64	0.62	2.9	-1	24
-7897	9847	9.847	64	0.57	2.7	-1	24
-7899	9849	9.849	64	0.5	2.37	-1	24
-7901	9851	9.851	64	0.6	2.82	-1	24
-7903	9853	9.853	64	0.76	3.6	-1	24
-7917	9867	9.867	48	2.13	0.78	-1	0
-7922	9872	9.872	64	0.49	2.32	-1	24
-7924	9874	9.874	5	14.85	5.3	35.34	0
-7926	9876	9.876	64	0.88	4.16	-1	24
-7928	9878	9.878	64	1.64	7.75	-1	24
-7930	9880	9.88	64	0.34	1.59	-1	24
-7936	9886	9.886	48	1.91	0.7	-1	0
-7940	9890	9.89	48	2.25	0.83	-1	0
-7944	9894	9.894	-37	0.36	0.08	-1	0
-7947	9897	9.897	-37	0.34	0.08	-1	0
-7951	9901	9.901	5	8.72	2.54	3.65	0
-7953	9903	9.903	-37	0.31	0.07	-1	0
-7957	9907	9.907	-37	0.19	0.04	-1	0
-7967	9917	9.917	5	12.64	4.34	14.56	0
-7982	9932	9.932	64	0.39	1.82	-1	24
-7984	9934	9.934	64	0.61	2.9	-1	24
-7987	9937	9.937	5	13.09	4.02	4.97	0
-7988	9938	9.938	64	1.25	5.9	-1	24
-7990	9940	9.94	64	1.35	6.35	-1	24
-7993	9943	9.943	64	1.49	7.02	-1	36
-7995	9945	9.945	64	0.52	2.44	-1	24
-7997	9947	9.947	64	1.26	5.94	-1	24
-7999	9949	9.949	64	1.38	6.5	-1	24
-8001	9951	9.951	64	1.74	8.18	-1	24
-8023	9973	9.973	5	13.15	4.06	5.12	0
-8026	9976	9.976	5	23.73	8.4	27.7	0
-8035	9985	9.985	5	14.9	4.28	3.39	0
-8049	9999	9.999	64	0.51	2.38	-1	24
-8051	10001	10.001	64	0.31	1.44	-1	24
-8053	10003	10.003	64	0.35	1.65	-1	24
-8055	10005	10.005	64	1.37	6.47	-1	24
-8058	10008	10.008	5	7.05	2.09	4	0
-8059	10009	10.009	64	0.49	2.29	-1	24
-8064	10014	10.014	5	6.46	1.9	3.77	0
-8065	10015	10.015	64	0.43	2.04	-1	24
-8068	10018	10.018	5	8.96	2.38	2.37	0
-8069	10019	10.019	64	1.75	8.26	-1	24
-8073	10023	10.023	5	18.24	4.76	2.18	0
-8098	10048	10.048	-37	0.5	0.11	-1	0
-8102	10052	10.052	-37	0.78	0.17	-1	0
-8114	10064	10.064	-37	0.96	0.21	-1	0
-8133	10083	10.083	5	72.45	18.33	1.93	0
-8141	10091	10.091	48	8.44	3.1	-1	0
-8146	10096	10.096	48	1.87	0.69	-1	0
-8150	10100	10.1	48	1.28	0.47	-1	0
-8161	10111	10.111	-37	1.34	0.29	-1	0
-8168	10118	10.118	5	17.12	3.27	0.52	0
-8171	10121	10.121	-37	0.51	0.11	-1	0
-8182	10132	10.132	48	28.08	10.3	-1	0
-8200	10150	10.15	-37	0.52	0.11	-1	0
-8215	10165	10.165	5	3.31	1.09	8.65	0
-8218	10168	10.168	-37	0.14	0.03	-1	0
-8225	10175	10.175	5	4.32	1.24	3.39	0
-8234	10184	10.184	5	2.66	0.8	4.38	0
-8239	10189	10.189	-37	0.47	0.1	-1	0
-8242	10192	10.192	48	2.7	0.99	-1	0
-8250	10200	10.2	-37	0.45	0.1	-1	0
-8254	10204	10.204	-37	0.79	0.17	-1	0
-8257	10207	10.207	-37	0.17	0.04	-1	0
-8260	10210	10.21	-37	0.38	0.08	-1	0
-8263	10213	10.213	48	1.8	0.66	-1	0
-8271	10221	10.221	64	0.31	1.45	-1	24
-8274	10224	10.224	5	7.09	2.19	5.14	0
-8276	10226	10.226	5	80.07	29.22	204.43	0
-8277	10227	10.227	64	0.66	3.09	-1	24
-8279	10229	10.229	64	0.81	3.81	-1	24
-8281	10231	10.231	64	0.83	3.93	-1	24
-8284	10234	10.234	64	0.85	4	-1	36
-8286	10236	10.236	5	52.26	17.98	14.99	0
-8288	10238	10.238	5	21.39	6.68	5.51	0
-8290	10240	10.24	64	1.13	5.34	-1	24
-8292	10242	10.242	64	1.87	8.79	-1	24
-8294	10244	10.244	64	1.78	8.38	-1	24
-8296	10246	10.246	64	1.63	7.66	-1	24
-8299	10249	10.249	64	1.87	8.8	-1	36
-8301	10251	10.251	64	0.98	4.61	-1	24
-8303	10253	10.253	64	1.23	5.8	-1	24
-8307	10257	10.257	5	10.06	3.57	29.03	0
-8311	10261	10.261	48	1.91	0.7	-1	0
-8328	10278	10.278	5	12.57	4.29	12.99	0
-8348	10298	10.298	-37	0.54	0.12	-1	0
-8351	10301	10.301	-37	0.46	0.1	-1	0
-8358	10308	10.308	48	1.42	0.52	-1	0
-8364	10314	10.314	48	4.92	1.8	-1	0
-8371	10321	10.321	64	0.55	2.6	-1	24
-8373	10323	10.323	64	0.53	2.5	-1	24
-8375	10325	10.325	64	1.16	5.47	-1	24
-8377	10327	10.327	64	0.44	2.1	-1	24
-8378	10328	10.328	5	9.25	2.06	1.19	0
-8382	10332	10.332	5	11.53	3.81	8.93	0
-8385	10335	10.335	48	1.29	0.47	-1	0
-8401	10351	10.351	5	5.17	1.47	3.24	0
-8403	10353	10.353	64	0.6	2.83	-1	24
-8405	10355	10.355	64	2.55	12.01	-1	24
-8407	10357	10.357	64	8.3	39.12	-1	24
-8409	10359	10.359	5	27.87	5.43	0.62	0
-8411	10361	10.361	-37	1.41	0.31	-1	0
-8429	10379	10.379	48	2.36	0.87	-1	0
-8433	10383	10.383	-37	1.41	0.31	-1	0
-8440	10390	10.39	5	27.17	6.55	1.61	0
-8445	10395	10.395	5	5.84	1.55	2.37	0
-8449	10399	10.399	-37	0.3	0.07	-1	0
-8454	10404	10.404	5	12.3	2.88	1.43	0
-8464	10414	10.414	5	5.12	1.74	12.88	0
-8484	10434	10.434	5	24.65	7.98	7.32	0
-8488	10438	10.438	-37	0.32	0.07	-1	0
-8492	10442	10.442	48	2.67	0.98	-1	0
-8516	10466	10.466	48	18.91	6.94	-1	0
-8522	10472	10.472	-37	1.92	0.42	-1	0
-8524	10474	10.474	5	16.84	5.92	22.76	0
-8529	10479	10.479	-37	0.61	0.13	-1	0
-8537	10487	10.487	48	1.25	0.46	-1	0
-8549	10499	10.499	5	16.61	4.11	1.77	0
-8552	10502	10.502	-37	0.34	0.08	-1	0
-8557	10507	10.507	48	7.39	2.71	-1	0
-8574	10524	10.524	48	8.71	3.19	-1	0
-8580	10530	10.53	5	5.43	1.88	16.51	0
-8592	10542	10.542	48	1.97	0.72	-1	0
-8601	10551	10.551	64	0.34	1.61	-1	24
-8603	10553	10.553	64	0.69	3.26	-1	24
-8606	10556	10.556	64	0.79	3.7	-1	36
-8608	10558	10.558	5	9.52	3.33	20.89	0
-8610	10560	10.56	64	0.65	3.04	-1	24
-8617	10567	10.567	5	3.54	1.17	9.4	0
-8622	10572	10.572	5	4.67	1.19	1.99	0
-8638	10588	10.588	5	4.98	1.63	8.23	0
-8651	10601	10.601	-37	0.62	0.14	-1	0
-8653	10603	10.603	5	33.56	12.07	50.73	0
-8665	10615	10.615	48	1.78	0.65	-1	0
-8673	10623	10.623	48	5.46	2	-1	0
-8683	10633	10.633	-37	0.46	0.1	-1	0
-8689	10639	10.639	-37	0.87	0.19	-1	0
-8693	10643	10.643	-37	0.99	0.22	-1	0
-8701	10651	10.651	-37	0.4	0.09	-1	0
-8707	10657	10.657	48	3.97	1.45	-1	0
-8712	10662	10.662	48	2.64	0.97	-1	0
-8718	10668	10.668	64	0.55	2.58	-1	24
-8720	10670	10.67	64	0.46	2.16	-1	24
-8722	10672	10.672	64	0.35	1.64	-1	24
-8723	10673	10.673	5	8.32	2.42	3.59	0
-8726	10676	10.676	64	0.57	2.67	-1	24
-8729	10679	10.679	64	0.5	2.38	-1	36
-8731	10681	10.681	64	0.37	1.76	-1	24
-8733	10683	10.683	64	0.48	2.25	-1	24
-8735	10685	10.685	64	0.8	3.78	-1	24
-8737	10687	10.687	64	0.85	4.02	-1	24
-8739	10689	10.689	64	0.65	3.07	-1	24
-8741	10691	10.691	64	0.93	4.38	-1	24
-8743	10693	10.693	64	0.35	1.64	-1	24
-8745	10695	10.695	64	0.45	2.14	-1	24
-8747	10697	10.697	64	0.4	1.88	-1	24
-8750	10700	10.7	64	0.62	2.92	-1	36
-8752	10702	10.702	5	10.28	3.51	13.04	0
-8755	10705	10.705	-37	0.2	0.04	-1	0
-8762	10712	10.712	-37	0.22	0.05	-1	0
-8766	10716	10.716	-37	0.15	0.03	-1	0
-8780	10730	10.73	-37	1.46	0.32	-1	0
-8789	10739	10.739	5	3.91	0.99	1.94	0
-8791	10741	10.741	-37	0.3	0.06	-1	0
-8796	10746	10.746	-37	0.33	0.07	-1	0
-8811	10761	10.761	-37	0.8	0.18	-1	0
-8814	10764	10.764	48	2.51	0.92	-1	0
-8820	10770	10.77	5	2.73	0.89	7.93	0
-8827	10777	10.777	48	2.74	1.01	-1	0
-8834	10784	10.784	5	3.48	1.04	4.18	0
-8837	10787	10.787	5	16.88	6.05	43.52	0
-8841	10791	10.791	-37	0.18	0.04	-1	0
-8843	10793	10.793	48	1.97	0.72	-1	0
-8860	10810	10.81	-37	0.67	0.15	-1	0
-8864	10814	10.814	48	4.51	1.65	-1	0
-8868	10818	10.818	64	0.45	2.12	-1	24
-8870	10820	10.82	64	0.34	1.59	-1	24
-8872	10822	10.822	5	3.07	0.94	4.89	0
-8874	10824	10.824	64	0.41	1.93	-1	24
-8876	10826	10.826	5	3.15	0.88	2.88	0
-8878	10828	10.828	64	0.33	1.56	-1	24
-8887	10837	10.837	-37	0.43	0.09	-1	0
-8896	10846	10.846	48	4.06	1.49	-1	0
-8905	10855	10.855	5	14.57	4.56	5.6	0
-8933	10883	10.883	-37	0.31	0.07	-1	0
-8944	10894	10.894	-37	0.84	0.18	-1	0
-8963	10913	10.913	5	5.46	1.23	1.25	0
-8964	10914	10.914	64	0.46	2.17	-1	24
-8966	10916	10.916	64	0.8	3.78	-1	24
-8969	10919	10.919	5	4.63	1.23	2.39	0
-8970	10920	10.92	64	0.23	1.06	-1	24
-8982	10932	10.932	48	1.79	0.66	-1	0
-8990	10940	10.94	5	9.88	3.17	6.86	0
-8994	10944	10.944	-37	0.32	0.07	-1	0
-9001	10951	10.951	-37	0.39	0.09	-1	0
-9009	10959	10.959	5	83.67	22.34	2.41	0
-9013	10963	10.963	-37	0.39	0.08	-1	0
-9017	10967	10.967	48	8.43	3.09	-1	0
-9021	10971	10.971	48	4.59	1.68	-1	0
-9030	10980	10.98	48	16.53	6.06	-1	0
-9035	10985	10.985	5	32.24	10.07	5.54	0
-9041	10991	10.991	48	5.64	2.07	-1	0
-9045	10995	10.995	-37	0.45	0.1	-1	0
-9049	10999	10.999	48	1.55	0.57	-1	0
-9066	11016	11.016	48	13.85	5.08	-1	0
-9070	11020	11.02	5	6.98	2.41	16.28	0
-9082	11032	11.032	5	12.33	4.27	16.84	0
-9092	11042	11.042	-37	0.36	0.08	-1	0
-9125	11075	11.075	48	12.89	4.73	-1	0
-9137	11087	11.087	64	0.29	1.38	-1	24
-9140	11090	11.09	5	12.18	3.56	3.7	0
-9141	11091	11.091	64	0.29	1.36	-1	24
-9143	11093	11.093	64	0.65	3.05	-1	24
-9145	11095	11.095	64	0.7	3.32	-1	24
-9147	11097	11.097	64	0.58	2.74	-1	24
-9149	11099	11.099	64	0.82	3.87	-1	24
-9150	11100	11.1	64	0.91	4.29	-1	12
-9152	11102	11.102	5	19.86	4.26	1.01	0
-9165	11115	11.115	64	0.38	1.79	-1	24
-9167	11117	11.117	64	0.34	1.58	-1	24
-9169	11119	11.119	64	0.3	1.43	-1	24
-9170	11120	11.12	64	0.37	1.73	-1	12
-9173	11123	11.123	5	3.47	0.95	2.64	0
-9175	11125	11.125	5	4.54	1.51	9.46	0
-9176	11126	11.126	64	0.73	3.45	-1	24
-9178	11128	11.128	64	0.54	2.53	-1	24
-9180	11130	11.13	64	0.69	3.24	-1	24
-9183	11133	11.133	5	20.36	5.37	2.28	0
-9183	11133	11.133	64	0.83	3.89	-1	24
-9185	11135	11.135	64	0.68	3.23	-1	24
-9187	11137	11.137	5	13.02	4.42	12.12	0
-9189	11139	11.139	64	0.37	1.75	-1	24
-9191	11141	11.141	64	0.49	2.33	-1	24
-9203	11153	11.153	5	23.49	8.07	14.6	0
-9211	11161	11.161	-37	5.8	1.27	-1	0
-9218	11168	11.168	5	20.42	4.24	0.88	0
-9225	11175	11.175	5	155.95	53.42	13.96	0
-9241	11191	11.191	5	7.73	1.77	1.32	0
-9243	11193	11.193	-37	0.28	0.06	-1	0
-9246	11196	11.196	-37	0.45	0.1	-1	0
-9256	11206	11.206	48	20.11	7.38	-1	0
-9273	11223	11.223	-37	0.29	0.06	-1	0
-9277	11227	11.227	-37	1.74	0.38	-1	0
-9290	11240	11.24	-37	0.39	0.09	-1	0
-9298	11248	11.248	48	2.73	1	-1	0
-9303	11253	11.253	64	0.72	3.41	-1	24
-9305	11255	11.255	64	0.53	2.48	-1	24
-9307	11257	11.257	64	0.83	3.93	-1	24
-9309	11259	11.259	64	0.36	1.71	-1	24
-9311	11261	11.261	64	0.8	3.78	-1	24
-9318	11268	11.268	48	8.11	2.97	-1	0
-9325	11275	11.275	64	0.76	3.6	-1	24
-9327	11277	11.277	64	0.56	2.62	-1	24
-9329	11279	11.279	64	0.65	3.04	-1	24
-9331	11281	11.281	64	0.71	3.36	-1	24
-9334	11284	11.284	64	0.73	3.46	-1	36
-9340	11290	11.29	48	3.04	1.11	-1	0
-9344	11294	11.294	64	0.94	4.42	-1	24
-9347	11297	11.297	64	0.42	1.98	-1	36
-9349	11299	11.299	64	0.61	2.86	-1	24
-9351	11301	11.301	64	0.34	1.62	-1	24
-9352	11302	11.302	5	6.69	1.66	1.8	0
-9358	11308	11.308	48	2.38	0.87	-1	0
-9373	11323	11.323	48	3.93	1.44	-1	0
-9378	11328	11.328	48	2.94	1.08	-1	0
-9386	11336	11.336	-37	0.19	0.04	-1	0
-9388	11338	11.338	48	13.84	5.08	-1	0
-9395	11345	11.345	5	42.97	12.66	3.85	0
-9402	11352	11.352	5	12.57	3.95	5.81	0
-9411	11361	11.361	-37	1.08	0.24	-1	0
-9418	11368	11.368	5	11.22	2.29	0.81	0
-9421	11371	11.371	48	6.07	2.23	-1	0
-9427	11377	11.377	48	5.23	1.92	-1	0
-9433	11383	11.383	48	5.29	1.94	-1	0
-9439	11389	11.389	48	6.75	2.48	-1	0
-9450	11400	11.4	-37	0.44	0.1	-1	0
-9463	11413	11.413	5	5.65	1.38	1.7	0
-9476	11426	11.426	-37	0.22	0.05	-1	0
-9491	11441	11.441	-37	9.13	2	-1	0
-9493	11443	11.443	5	57.9	20.91	63.37	0
-9496	11446	11.446	-37	2.89	0.63	-1	0

## Sheet: Eruptions - Ice Core SAOD
Fractional Year (CE)	Age (yr BP)	Age (ka)	Global Mean SAOD
-9500	11450	11.45	0.00291042
-9499.92	11449.9	11.4499	0.00291042
-9499.83	11449.8	11.4498	0.00291042
-9499.75	11449.8	11.4497	0.00291042
-9499.67	11449.7	11.4497	0.00291042
-9499.58	11449.6	11.4496	0.00291041
-9499.5	11449.5	11.4495	0.00291042
-9499.42	11449.4	11.4494	0.00291042
-9499.33	11449.3	11.4493	0.00291042
-9499.25	11449.2	11.4492	0.00291042
-9499.17	11449.2	11.4492	0.00291042
-9499.08	11449.1	11.4491	0.00291042
-9499	11449	11.449	0.00291042
-9498.92	11448.9	11.4489	0.00291042
-9498.83	11448.8	11.4488	0.00291042
-9498.75	11448.8	11.4488	0.00291042
-9498.67	11448.7	11.4487	0.00291042
-9498.58	11448.6	11.4486	0.00291041
-9498.5	11448.5	11.4485	0.00291042
-9498.42	11448.4	11.4484	0.00291042
-9498.33	11448.3	11.4483	0.00291042
-9498.25	11448.2	11.4482	0.00291042
-9498.17	11448.2	11.4482	0.00291042
-9498.08	11448.1	11.4481	0.00291042
-9498	11448	11.448	0.00291042
-9497.92	11447.9	11.4479	0.00291042
-9497.83	11447.8	11.4478	0.00291042
-9497.75	11447.8	11.4477	0.00291042
-9497.67	11447.7	11.4477	0.00291042
-9497.58	11447.6	11.4476	0.00291041
-9497.5	11447.5	11.4475	0.00291042
-9497.42	11447.4	11.4474	0.00291042
-9497.33	11447.3	11.4473	0.00291042
-9497.25	11447.2	11.4473	0.00291042
-9497.17	11447.2	11.4472	0.00291042
-9497.08	11447.1	11.4471	0.00291042
-9497	11447	11.447	0.00291042
-9496.92	11446.9	11.4469	0.00291042
-9496.83	11446.8	11.4468	0.00291042
-9496.75	11446.8	11.4467	0.00291042
-9496.67	11446.7	11.4467	0.00291042
-9496.58	11446.6	11.4466	0.00291041
-9496.5	11446.5	11.4465	0.00291042
-9496.42	11446.4	11.4464	0.00291042
-9496.33	11446.3	11.4463	0.00291042
-9496.25	11446.2	11.4462	0.00291042
-9496.17	11446.2	11.4462	0.00291042
-9496.08	11446.1	11.4461	0.00291042
-9496	11446	11.446	0.00291042
-9495.92	11445.9	11.4459	0.0176652
-9495.83	11445.8	11.4458	0.027787
-9495.75	11445.8	11.4458	0.0344391
-9495.67	11445.7	11.4457	0.038511
-9495.58	11445.6	11.4456	0.0406819
-9495.5	11445.5	11.4455	0.0414686
-9495.42	11445.4	11.4454	0.041263
-9495.33	11445.3	11.4453	0.0403614
-9495.25	11445.2	11.4452	0.0389864
-9495.17	11445.2	11.4452	0.0373044
-9495.08	11445.1	11.4451	0.0354388
-9495	11445	11.445	0.0334801
-9494.92	11444.9	11.4449	0.0314944
-9494.83	11444.8	11.4448	0.0295288
-9494.75	11444.8	11.4448	0.027616
-9494.67	11444.7	11.4447	0.0257784
-9494.58	11444.6	11.4446	0.0240303
-9494.5	11444.5	11.4445	0.0223797
-9494.42	11444.4	11.4444	0.0208308
-9494.33	11444.3	11.4443	0.0193841
-9494.25	11444.2	11.4443	0.018038
-9494.17	11444.2	11.4442	0.0167896
-9494.08	11444.1	11.4441	0.0156347
-9494	11444	11.444	0.0145685
-9493.92	11443.9	11.4439	0.0135859
-9493.83	11443.8	11.4438	0.0126818
-9493.75	11443.8	11.4437	0.0118508
-9493.67	11443.7	11.4437	0.0110879
-9493.58	11443.6	11.4436	0.0103881
-9493.5	11443.5	11.4435	0.0097467
-9493.42	11443.4	11.4434	0.00915912
-9493.33	11443.3	11.4433	0.00862114
-9493.25	11443.2	11.4433	0.00812878
-9493.17	11443.2	11.4432	0.00767834
-9493.08	11443.1	11.4431	0.00726635
-9493	11443	11.443	0.00688964
-9492.92	11442.9	11.4429	0.255063
-9492.83	11442.8	11.4428	0.385994
-9492.75	11442.8	11.4428	0.462412
-9492.67	11442.7	11.4427	0.498428
-9492.58	11442.6	11.4426	0.510115
-9492.5	11442.5	11.4425	0.507933
-9492.42	11442.4	11.4424	0.498627
-9492.33	11442.3	11.4423	0.485736
-9492.25	11442.2	11.4422	0.469234
-9492.17	11442.2	11.4422	0.449387
-9492.08	11442.1	11.4421	0.427301
-9492	11442	11.442	0.404768
-9491.92	11441.9	11.4419	0.383016
-9491.83	11441.8	11.4418	0.362501
-9491.75	11441.8	11.4418	0.343282
-9491.67	11441.7	11.4417	0.325283
-9491.58	11441.6	11.4416	0.308379
-9491.5	11441.5	11.4415	0.298486
-9491.42	11441.4	11.4414	0.281867
-9491.33	11441.3	11.4413	0.263268
-9491.25	11441.2	11.4413	0.244751
-9491.17	11441.2	11.4412	0.225839
-9491.08	11441.1	11.4411	0.207488
-9491	11441	11.441	0.1905
-9490.92	11440.9	11.4409	0.221423
-9490.83	11440.8	11.4408	0.238934
-9490.75	11440.8	11.4407	0.245865
-9490.67	11440.7	11.4407	0.245736
-9490.58	11440.6	11.4406	0.241574
-9490.5	11440.5	11.4405	0.234414
-9490.42	11440.4	11.4404	0.22488
-9490.33	11440.3	11.4403	0.213426
-9490.25	11440.2	11.4403	0.201148
-9490.17	11440.2	11.4402	0.188571
-9490.08	11440.1	11.4401	0.176032
-9490	11440	11.44	0.163766
-9489.92	11439.9	11.4399	0.151934
-9489.83	11439.8	11.4398	0.140643
-9489.75	11439.8	11.4398	0.129956
-9489.67	11439.7	11.4397	0.119906
-9489.58	11439.6	11.4396	0.110504
-9489.5	11439.5	11.4395	0.101746
-9489.42	11439.4	11.4394	0.0936145
-9489.33	11439.3	11.4393	0.0860862
-9489.25	11439.2	11.4392	0.079132
-9489.17	11439.2	11.4392	0.0727201
-9489.08	11439.1	11.4391	0.0668174
-9489	11439	11.439	0.0613904
-9488.92	11438.9	11.4389	0.0564062
-9488.83	11438.8	11.4388	0.0518329
-9488.75	11438.8	11.4388	0.0476397
-9488.67	11438.7	11.4387	0.0437976
-9488.58	11438.6	11.4386	0.0402792
-9488.5	11438.5	11.4385	0.0370587
-9488.42	11438.4	11.4384	0.034112
-9488.33	11438.3	11.4383	0.0314167
-9488.25	11438.2	11.4383	0.028952
-9488.17	11438.2	11.4382	0.0266987
-9488.08	11438.1	11.4381	0.024639
-9488	11438	11.438	0.0227566
-9487.92	11437.9	11.4379	0.0210364
-9487.83	11437.8	11.4378	0.0194647
-9487.75	11437.8	11.4377	0.0180288
-9487.67	11437.7	11.4377	0.016717
-9487.58	11437.6	11.4376	0.0155188
-9487.5	11437.5	11.4375	0.0144243
-9487.42	11437.4	11.4374	0.0134247
-9487.33	11437.3	11.4373	0.0125118
-9487.25	11437.2	11.4373	0.011678
-9487.17	11437.2	11.4372	0.0109165
-9487.08	11437.1	11.4371	0.0102212
-9487	11437	11.437	0.00958613
-9486.92	11436.9	11.4369	0.00900622
-9486.83	11436.8	11.4368	0.00847666
-9486.75	11436.8	11.4367	0.00799307
-9486.67	11436.7	11.4367	0.00755148
-9486.58	11436.6	11.4366	0.00714824
-9486.5	11436.5	11.4365	0.00678003
-9486.42	11436.4	11.4364	0.00644381
-9486.33	11436.3	11.4363	0.00613679
-9486.25	11436.2	11.4362	0.00585645
-9486.17	11436.2	11.4362	0.00560046
-9486.08	11436.1	11.4361	0.00536671
-9486	11436	11.436	0.00515328
-9485.92	11435.9	11.4359	0.00495838
-9485.83	11435.8	11.4358	0.00478043
-9485.75	11435.8	11.4358	0.00461793
-9485.67	11435.7	11.4357	0.00446955
-9485.58	11435.6	11.4356	0.00433406
-9485.5	11435.5	11.4355	0.00421035
-9485.42	11435.4	11.4354	0.00409739
-9485.33	11435.3	11.4353	0.00399424
-9485.25	11435.2	11.4352	0.00390006
-9485.17	11435.2	11.4352	0.00381406
-9485.08	11435.1	11.4351	0.00373554
-9485	11435	11.435	0.00366383
-9484.92	11434.9	11.4349	0.00359836
-9484.83	11434.8	11.4348	0.00353858
-9484.75	11434.8	11.4347	0.003484
-9484.67	11434.7	11.4347	0.00343415
-9484.58	11434.6	11.4346	0.00338864
-9484.5	11434.5	11.4345	0.00334708
-9484.42	11434.4	11.4344	0.00330914
-9484.33	11434.3	11.4343	0.00327449
-9484.25	11434.2	11.4343	0.00324285
-9484.17	11434.2	11.4342	0.00321396
-9484.08	11434.1	11.4341	0.00318758
-9484	11434	11.434	0.0031635
-9483.92	11433.9	11.4339	0.00314151
-9483.83	11433.8	11.4338	0.00312142
-9483.75	11433.8	11.4337	0.00310309
-9483.67	11433.7	11.4337	0.00308634
-9483.58	11433.6	11.4336	0.00307105
-9483.5	11433.5	11.4335	0.0030571
-9483.42	11433.4	11.4334	0.00304435
-9483.33	11433.3	11.4333	0.00303271
-9483.25	11433.2	11.4332	0.00302208
-9483.17	11433.2	11.4332	0.00301238
-9483.08	11433.1	11.4331	0.00300352
-9483	11433	11.433	0.00299543
-9482.92	11432.9	11.4329	0.00298804
-9482.83	11432.8	11.4328	0.0029813
-9482.75	11432.8	11.4328	0.00297514
-9482.67	11432.7	11.4327	0.00296951
-9482.58	11432.6	11.4326	0.00296438
-9482.5	11432.5	11.4325	0.00295969
-9482.42	11432.4	11.4324	0.00295541
-9482.33	11432.3	11.4323	0.0029515
-9482.25	11432.2	11.4322	0.00294793
-9482.17	11432.2	11.4322	0.00294467
-9482.08	11432.1	11.4321	0.00294169
-9482	11432	11.432	0.00293897
-9481.92	11431.9	11.4319	0.00293649
-9481.83	11431.8	11.4318	0.00293423
-9481.75	11431.8	11.4317	0.00293216
-9481.67	11431.7	11.4317	0.00293027
-9481.58	11431.6	11.4316	0.00292854
-9481.5	11431.5	11.4315	0.00292697
-9481.42	11431.4	11.4314	0.00292553
-9481.33	11431.3	11.4313	0.00292422
-9481.25	11431.2	11.4313	0.00292302
-9481.17	11431.2	11.4312	0.00292192
-9481.08	11431.1	11.4311	0.00292092
-9481	11431	11.431	0.00292001
-9480.92	11430.9	11.4309	0.00291918
-9480.83	11430.8	11.4308	0.00291842
-9480.75	11430.8	11.4307	0.00291772
-9480.67	11430.7	11.4307	0.00291708
-9480.58	11430.6	11.4306	0.0029165
-9480.5	11430.5	11.4305	0.00291597
-9480.42	11430.4	11.4304	0.00291549
-9480.33	11430.3	11.4303	0.00291505
-9480.25	11430.2	11.4302	0.00291465
-9480.17	11430.2	11.4302	0.00291428
-9480.08	11430.1	11.4301	0.00291394
-9480	11430	11.43	0.00291364
-9479.92	11429.9	11.4299	0.00291336
-9479.83	11429.8	11.4298	0.0029131
-9479.75	11429.8	11.4298	0.00291287
-9479.67	11429.7	11.4297	0.00291266
-9479.58	11429.6	11.4296	0.00291246
-9479.5	11429.5	11.4295	0.00291228
-9479.42	11429.4	11.4294	0.00291212
-9479.33	11429.3	11.4293	0.00291197
-9479.25	11429.2	11.4292	0.00291184
-9479.17	11429.2	11.4292	0.00291171
-9479.08	11429.1	11.4291	0.0029116
-9479	11429	11.429	0.0029115
-9478.92	11428.9	11.4289	0.0029114
-9478.83	11428.8	11.4288	0.00291132
-9478.75	11428.8	11.4288	0.00291124
-9478.67	11428.7	11.4287	0.00291117
-9478.58	11428.6	11.4286	0.0029111
-9478.5	11428.5	11.4285	0.00291104
-9478.42	11428.4	11.4284	0.00291099
-9478.33	11428.3	11.4283	0.00291094
-9478.25	11428.2	11.4283	0.00291089
-9478.17	11428.2	11.4282	0.00291085
-9478.08	11428.1	11.4281	0.00291081
-9478	11428	11.428	0.00291078
-9477.92	11427.9	11.4279	0.00291075
-9477.83	11427.8	11.4278	0.00291072
-9477.75	11427.8	11.4277	0.00291069
-9477.67	11427.7	11.4277	0.00291067
-9477.58	11427.6	11.4276	0.00291065
-9477.5	11427.5	11.4275	0.00291062
-9477.42	11427.4	11.4274	0.00291061
-9477.33	11427.3	11.4273	0.00291059
-9477.25	11427.2	11.4273	0.00291058
-9477.17	11427.2	11.4272	0.00291056
-9477.08	11427.1	11.4271	0.00291055
-9477	11427	11.427	0.00291054
-9476.92	11426.9	11.4269	0.00291053
-9476.83	11426.8	11.4268	0.00291052
-9476.75	11426.8	11.4268	0.00291051
-9476.67	11426.7	11.4267	0.0029105
-9476.58	11426.6	11.4266	0.00291049
-9476.5	11426.5	11.4265	0.00291049
-9476.42	11426.4	11.4264	0.00291048
-9476.33	11426.3	11.4263	0.00291048
-9476.25	11426.2	11.4262	0.00291047
-9476.17	11426.2	11.4262	0.00291046
-9476.08	11426.1	11.4261	0.00291046
-9476	11426	11.426	0.00291046
-9475.92	11425.9	11.4259	0.00403366
-9475.83	11425.8	11.4258	0.00480417
-9475.75	11425.8	11.4258	0.00531055
-9475.67	11425.7	11.4257	0.00562053
-9475.58	11425.6	11.4256	0.00578578
-9475.5	11425.5	11.4255	0.00584566
-9475.42	11425.4	11.4254	0.00583001
-9475.33	11425.3	11.4253	0.00576137
-9475.25	11425.2	11.4253	0.0056567
-9475.17	11425.2	11.4252	0.00552866
-9475.08	11425.1	11.4251	0.00538663
-9475	11425	11.425	0.00523753
-9474.92	11424.9	11.4249	0.00508637
-9474.83	11424.8	11.4248	0.00493674
-9474.75	11424.8	11.4247	0.00479113
-9474.67	11424.7	11.4247	0.00465124
-9474.58	11424.6	11.4246	0.00451816
-9474.5	11424.5	11.4245	0.00439251
-9474.42	11424.4	11.4244	0.0042746
-9474.33	11424.3	11.4243	0.00416447
-9474.25	11424.2	11.4243	0.004062
-9474.17	11424.2	11.4242	0.00396697
-9474.08	11424.1	11.4241	0.00387905
-9474	11424	11.424	0.00379789
-9473.92	11423.9	11.4239	0.00372309
-9473.83	11423.8	11.4238	0.00365426
-9473.75	11423.8	11.4238	0.003591
-9473.67	11423.7	11.4237	0.00353293
-9473.58	11423.6	11.4236	0.00347965
-9473.5	11423.5	11.4235	0.00343083
-9473.42	11423.4	11.4234	0.0033861
-9473.33	11423.3	11.4233	0.00334514
-9473.25	11423.2	11.4232	0.00330766
-9473.17	11423.2	11.4232	0.00327337
-9473.08	11423.1	11.4231	0.00324201
-9473	11423	11.423	0.00321333
-9472.92	11422.9	11.4229	0.00318712
-9472.83	11422.8	11.4228	0.00316315
-9472.75	11422.8	11.4228	0.00314125
-9472.67	11422.7	11.4227	0.00312124
-9472.58	11422.6	11.4226	0.00310295
-9472.5	11422.5	11.4225	0.00308625
-9472.42	11422.4	11.4224	0.00307099
-9472.33	11422.3	11.4223	0.00305706
-9472.25	11422.2	11.4223	0.00304433
-9472.17	11422.2	11.4222	0.0030327
-9472.08	11422.1	11.4221	0.00302208
-9472	11422	11.422	0.00301239
-9471.92	11421.9	11.4219	0.00300353
-9471.83	11421.8	11.4218	0.00299544
-9471.75	11421.8	11.4217	0.00298806
-9471.67	11421.7	11.4217	0.00298131
-9471.58	11421.6	11.4216	0.00297515
-9471.5	11421.5	11.4215	0.00296953
-9471.42	11421.4	11.4214	0.00296439
-9471.33	11421.3	11.4213	0.0029597
-9471.25	11421.2	11.4213	0.00295542
-9471.17	11421.2	11.4212	0.00295151
-9471.08	11421.1	11.4211	0.00294794
-9471	11421	11.421	0.00294468
-9470.92	11420.9	11.4209	0.0029417
-9470.83	11420.8	11.4208	0.00293898
-9470.75	11420.8	11.4207	0.0029365
-9470.67	11420.7	11.4207	0.00293423
-9470.58	11420.6	11.4206	0.00293216
-9470.5	11420.5	11.4205	0.00293027
-9470.42	11420.4	11.4204	0.00292855
-9470.33	11420.3	11.4203	0.00292697
-9470.25	11420.2	11.4202	0.00292553
-9470.17	11420.2	11.4202	0.00292422
-9470.08	11420.1	11.4201	0.00292302
-9470	11420	11.42	0.00292192
-9469.92	11419.9	11.4199	0.00292092
-9469.83	11419.8	11.4198	0.00292001
-9469.75	11419.8	11.4198	0.00291918
-9469.67	11419.7	11.4197	0.00291841
-9469.58	11419.6	11.4196	0.00291772
-9469.5	11419.5	11.4195	0.00291708
-9469.42	11419.4	11.4194	0.00291651
-9469.33	11419.3	11.4193	0.00291598
-9469.25	11419.2	11.4192	0.00291549
-9469.17	11419.2	11.4192	0.00291505
-9469.08	11419.1	11.4191	0.00291465
-9469	11419	11.419	0.00291428
-9468.92	11418.9	11.4189	0.00291395
-9468.83	11418.8	11.4188	0.00291364
-9468.75	11418.8	11.4187	0.00291336
-9468.67	11418.7	11.4187	0.0029131
-9468.58	11418.6	11.4186	0.00291287
-9468.5	11418.5	11.4185	0.00291266
-9468.42	11418.4	11.4184	0.00291246
-9468.33	11418.3	11.4183	0.00291228
-9468.25	11418.2	11.4183	0.00291212
-9468.17	11418.2	11.4182	0.00291197
-9468.08	11418.1	11.4181	0.00291184
-9468	11418	11.418	0.00291171
-9467.92	11417.9	11.4179	0.0029116
-9467.83	11417.8	11.4178	0.0029115
-9467.75	11417.8	11.4177	0.00291141
-9467.67	11417.7	11.4177	0.00291132
-9467.58	11417.6	11.4176	0.00291124
-9467.5	11417.5	11.4175	0.00291117
-9467.42	11417.4	11.4174	0.0029111
-9467.33	11417.3	11.4173	0.00291104
-9467.25	11417.2	11.4172	0.00291099
-9467.17	11417.2	11.4172	0.00291094
-9467.08	11417.1	11.4171	0.00291089
-9467	11417	11.417	0.00291085
-9466.92	11416.9	11.4169	0.00291081
-9466.83	11416.8	11.4168	0.00291078
-9466.75	11416.8	11.4168	0.00291075
-9466.67	11416.7	11.4167	0.00291072
-9466.58	11416.6	11.4166	0.00291069
-9466.5	11416.5	11.4165	0.00291067
-9466.42	11416.4	11.4164	0.00291065
-9466.33	11416.3	11.4163	0.00291063
-9466.25	11416.2	11.4162	0.00291061
-9466.17	11416.2	11.4162	0.00291059
-9466.08	11416.1	11.4161	0.00291058
-9466	11416	11.416	0.00291056
-9465.92	11415.9	11.4159	0.00291055
-9465.83	11415.8	11.4158	0.00291054
-9465.75	11415.8	11.4157	0.00291053
-9465.67	11415.7	11.4157	0.00291052
-9465.58	11415.6	11.4156	0.00291051
-9465.5	11415.5	11.4155	0.0029105
-9465.42	11415.4	11.4154	0.00291049
-9465.33	11415.3	11.4153	0.00291049
-9465.25	11415.2	11.4153	0.00291048
-9465.17	11415.2	11.4152	0.00291047
-9465.08	11415.1	11.4151	0.00291047
-9465	11415	11.415	0.00291046
-9464.92	11414.9	11.4149	0.00291046
-9464.83	11414.8	11.4148	0.00291046
-9464.75	11414.8	11.4147	0.00291045
-9464.67	11414.7	11.4147	0.00291045
-9464.58	11414.6	11.4146	0.00291044
-9464.5	11414.5	11.4145	0.00291044
-9464.42	11414.4	11.4144	0.00291044
-9464.33	11414.3	11.4143	0.00291044
-9464.25	11414.2	11.4142	0.00291044
-9464.17	11414.2	11.4142	0.00291043
-9464.08	11414.1	11.4141	0.00291043
-9464	11414	11.414	0.00291043
-9463.92	11413.9	11.4139	0.00291043
-9463.83	11413.8	11.4138	0.00291043
-9463.75	11413.8	11.4138	0.00291043
-9463.67	11413.7	11.4137	0.00291043
-9463.58	11413.6	11.4136	0.00291042
-9463.5	11413.5	11.4135	0.00291042
-9463.42	11413.4	11.4134	0.00291042
-9463.33	11413.3	11.4133	0.00291042
-9463.25	11413.2	11.4132	0.00291042
-9463.17	11413.2	11.4132	0.00291042
-9463.08	11413.1	11.4131	0.00291042
-9463	11413	11.413	0.00291042
-9462.92	11412.9	11.4129	0.0317394
-9462.83	11412.8	11.4128	0.0515201
-9462.75	11412.8	11.4128	0.0645229
-9462.67	11412.7	11.4127	0.0724847
-9462.58	11412.6	11.4126	0.0767315
-9462.5	11412.5	11.4125	0.0782724
-9462.42	11412.4	11.4124	0.0778735
-9462.33	11412.3	11.4123	0.0761135
-9462.25	11412.2	11.4123	0.0734277
-9462.17	11412.2	11.4122	0.070141
-9462.08	11412.1	11.4121	0.0664949
-9462	11412	11.412	0.0626668
-9461.92	11411.9	11.4119	0.0587858
-9461.83	11411.8	11.4118	0.0549441
-9461.75	11411.8	11.4117	0.051206
-9461.67	11411.7	11.4117	0.0476149
-9461.58	11411.6	11.4116	0.0441983
-9461.5	11411.5	11.4115	0.0409727
-9461.42	11411.4	11.4114	0.037945
-9461.33	11411.3	11.4113	0.0351168
-9461.25	11411.2	11.4113	0.0324851
-9461.17	11411.2	11.4112	0.0300442
-9461.08	11411.1	11.4111	0.0277861
-9461	11411	11.411	0.0257015
-9460.92	11410.9	11.4109	0.0237806
-9460.83	11410.8	11.4108	0.0220131
-9460.75	11410.8	11.4108	0.0203887
-9460.67	11410.7	11.4107	0.0188974
-9460.58	11410.6	11.4106	0.0175295
-9460.5	11410.5	11.4105	0.0162756
-9460.42	11410.4	11.4104	0.0151269
-9460.33	11410.3	11.4103	0.0140751
-9460.25	11410.2	11.4102	0.0131125
-9460.17	11410.2	11.4102	0.0122318
-9460.08	11410.1	11.4101	0.0114263
-9460	11410	11.41	0.0106898
-9459.92	11409.9	11.4099	0.0100165
-9459.83	11409.8	11.4098	0.00940104
-9459.75	11409.8	11.4098	0.00883863
-9459.67	11409.7	11.4097	0.00832473
-9459.58	11409.6	11.4096	0.0078552
-9459.5	11409.5	11.4095	0.00742625
-9459.42	11409.4	11.4094	0.00703441
-9459.33	11409.3	11.4093	0.00667648
-9459.25	11409.2	11.4093	0.00634956
-9459.17	11409.2	11.4092	0.00605096
-9459.08	11409.1	11.4091	0.00577826
-9459	11409	11.409	0.0055292
-9458.92	11408.9	11.4089	0.00530176
-9458.83	11408.8	11.4088	0.00509405
-9458.75	11408.8	11.4087	0.00490436
-9458.67	11408.7	11.4087	0.00473115
-9458.58	11408.6	11.4086	0.00457297
-9458.5	11408.5	11.4085	0.00442853
-9458.42	11408.4	11.4084	0.00429663
-9458.33	11408.3	11.4083	0.00417619
-9458.25	11408.2	11.4083	0.00406621
-9458.17	11408.2	11.4082	0.00396579
-9458.08	11408.1	11.4081	0.00387408
-9458	11408	11.408	0.00379035
-9457.92	11407.9	11.4079	0.00371389
-9457.83	11407.8	11.4078	0.00364408
-9457.75	11407.8	11.4078	0.00358032
-9457.67	11407.7	11.4077	0.00352211
-9457.58	11407.6	11.4076	0.00346896
-9457.5	11407.5	11.4075	0.00342042
-9457.42	11407.4	11.4074	0.0033761
-9457.33	11407.3	11.4073	0.00333564
-9457.25	11407.2	11.4072	0.00329868
-9457.17	11407.2	11.4072	0.00326494
-9457.08	11407.1	11.4071	0.00323414
-9457	11407	11.407	0.00320601
-9456.92	11406.9	11.4069	0.00318032
-9456.83	11406.8	11.4068	0.00315687
-9456.75	11406.8	11.4068	0.00313545
-9456.67	11406.7	11.4067	0.00311589
-9456.58	11406.6	11.4066	0.00309804
-9456.5	11406.5	11.4065	0.00308173
-9456.42	11406.4	11.4064	0.00306685
-9456.33	11406.3	11.4063	0.00305325
-9456.25	11406.2	11.4062	0.00304084
-9456.17	11406.2	11.4062	0.00302951
-9456.08	11406.1	11.4061	0.00301916
-9456	11406	11.406	0.00300971
-9455.92	11405.9	11.4059	0.00300108
-9455.83	11405.8	11.4058	0.0029932
-9455.75	11405.8	11.4057	0.00298601
-9455.67	11405.7	11.4057	0.00297944
-9455.58	11405.6	11.4056	0.00297344
-9455.5	11405.5	11.4055	0.00296796
-9455.42	11405.4	11.4054	0.00296296
-9455.33	11405.3	11.4053	0.0029584
-9455.25	11405.2	11.4053	0.00295423
-9455.17	11405.2	11.4052	0.00295042
-9455.08	11405.1	11.4051	0.00294694
-9455	11405	11.405	0.00294377
-9454.92	11404.9	11.4049	0.00294087
-9454.83	11404.8	11.4048	0.00293822
-9454.75	11404.8	11.4047	0.00293581
-9454.67	11404.7	11.4047	0.0029336
-9454.58	11404.6	11.4046	0.00293158
-9454.5	11404.5	11.4045	0.00292975
-9454.42	11404.4	11.4044	0.00292807
-9454.33	11404.3	11.4043	0.00292653
-9454.25	11404.2	11.4042	0.00292513
-9454.17	11404.2	11.4042	0.00292385
-9454.08	11404.1	11.4041	0.00292268
-9454	11404	11.404	0.00292162
-9453.92	11403.9	11.4039	0.00292065
-9453.83	11403.8	11.4038	0.00291976
-9453.75	11403.8	11.4038	0.00291895
-9453.67	11403.7	11.4037	0.0029182
-9453.58	11403.6	11.4036	0.00291753
-9453.5	11403.5	11.4035	0.00291691
-9453.42	11403.4	11.4034	0.00291634
-9453.33	11403.3	11.4033	0.00291583
-9453.25	11403.2	11.4032	0.00291536
-9453.17	11403.2	11.4032	0.00291493
-9453.08	11403.1	11.4031	0.00291454
-9453	11403	11.403	0.00291418
-9452.92	11402.9	11.4029	0.00291385
-9452.83	11402.8	11.4028	0.00291355
-9452.75	11402.8	11.4027	0.00291328
-9452.67	11402.7	11.4027	0.00291303
-9452.58	11402.6	11.4026	0.0029128
-9452.5	11402.5	11.4025	0.0029126
-9452.42	11402.4	11.4024	0.00291241
-9452.33	11402.3	11.4023	0.00291223
-9452.25	11402.2	11.4023	0.00291208
-9452.17	11402.2	11.4022	0.00291193
-9452.08	11402.1	11.4021	0.0029118
-9452	11402	11.402	0.00291168
-9451.92	11401.9	11.4019	0.00291157
-9451.83	11401.8	11.4018	0.00291147
-9451.75	11401.8	11.4017	0.00291138
-9451.67	11401.7	11.4017	0.00291129
-9451.58	11401.6	11.4016	0.00291122
-9451.5	11401.5	11.4015	0.00291115
-9451.42	11401.4	11.4014	0.00291108
-9451.33	11401.3	11.4013	0.00291103
-9451.25	11401.2	11.4012	0.00291097
-9451.17	11401.2	11.4012	0.00291092
-9451.08	11401.1	11.4011	0.00291088
-9451	11401	11.401	0.00291084
-9450.92	11400.9	11.4009	0.0029108
-9450.83	11400.8	11.4008	0.00291077
-9450.75	11400.8	11.4008	0.00291074
-9450.67	11400.7	11.4007	0.00291071
-9450.58	11400.6	11.4006	0.00291068
-9450.5	11400.5	11.4005	0.00291066
-9450.42	11400.4	11.4004	0.00291064
-9450.33	11400.3	11.4003	0.00291062
-9450.25	11400.2	11.4002	0.0029106
-9450.17	11400.2	11.4002	0.00291058
-9450.08	11400.1	11.4001	0.00291057
-9450	11400	11.4	0.00291056
-9449.92	11399.9	11.3999	0.00515695
-9449.83	11399.8	11.3998	0.00669798
-9449.75	11399.8	11.3997	0.00771074
-9449.67	11399.7	11.3997	0.00833068
-9449.58	11399.6	11.3996	0.00866118
-9449.5	11399.5	11.3995	0.00878094
-9449.42	11399.4	11.3994	0.00874963
-9449.33	11399.3	11.3993	0.00861236
-9449.25	11399.2	11.3993	0.00840302
-9449.17	11399.2	11.3992	0.00814693
-9449.08	11399.1	11.3991	0.00786288
-9449	11399	11.399	0.00756467
-9448.92	11398.9	11.3989	0.00726235
-9448.83	11398.8	11.3988	0.00696308
-9448.75	11398.8	11.3987	0.00667186
-9448.67	11398.7	11.3987	0.00639208
-9448.58	11398.6	11.3986	0.00612592
-9448.5	11398.5	11.3985	0.00587463
-9448.42	11398.4	11.3984	0.0056388
-9448.33	11398.3	11.3983	0.00541854
-9448.25	11398.2	11.3983	0.0052136
-9448.17	11398.2	11.3982	0.00502353
-9448.08	11398.1	11.3981	0.00484769
-9448	11398	11.398	0.00468536
-9447.92	11397.9	11.3979	0.00453577
-9447.83	11397.8	11.3978	0.00439811
-9447.75	11397.8	11.3978	0.0042716
-9447.67	11397.7	11.3977	0.00415545
-9447.58	11397.6	11.3976	0.0040489
-9447.5	11397.5	11.3975	0.00395124
-9447.42	11397.4	11.3974	0.00386178
-9447.33	11397.3	11.3973	0.00377988
-9447.25	11397.2	11.3972	0.00370491
-9447.17	11397.2	11.3972	0.00363633
-9447.08	11397.1	11.3971	0.00357361
-9447	11397	11.397	0.00351625
-9446.92	11396.9	11.3969	0.00346382
-9446.83	11396.8	11.3968	0.00341589
-9446.75	11396.8	11.3968	0.00337209
-9446.67	11396.7	11.3967	0.00333207
-9446.58	11396.6	11.3966	0.0032955
-9446.5	11396.5	11.3965	0.00326209
-9446.42	11396.4	11.3964	0.00323158
-9446.33	11396.3	11.3963	0.0032037
-9446.25	11396.2	11.3963	0.00317824
-9446.17	11396.2	11.3962	0.00315499
-9446.08	11396.1	11.3961	0.00313375
-9446	11396	11.396	0.00311436
-9445.92	11395.9	11.3959	0.00309665
-9445.83	11395.8	11.3958	0.00308047
-9445.75	11395.8	11.3957	0.0030657
-9445.67	11395.7	11.3957	0.00305221
-9445.58	11395.6	11.3956	0.00303989
-9445.5	11395.5	11.3955	0.00302864
-9445.42	11395.4	11.3954	0.00301837
-9445.33	11395.3	11.3953	0.00300899
-9445.25	11395.2	11.3953	0.00300042
-9445.17	11395.2	11.3952	0.0029926
-9445.08	11395.1	11.3951	0.00298546
-9445	11395	11.395	0.00297894
-9444.92	11394.9	11.3949	0.00297299
-9444.83	11394.8	11.3948	0.00296755
-9444.75	11394.8	11.3948	0.00296259
-9444.67	11394.7	11.3947	0.00295805
-9444.58	11394.6	11.3946	0.00295391
-9444.5	11394.5	11.3945	0.00295013
-9444.42	11394.4	11.3944	0.00294668
-9444.33	11394.3	11.3943	0.00294353
-9444.25	11394.2	11.3942	0.00294065
-9444.17	11394.2	11.3942	0.00293802
-9444.08	11394.1	11.3941	0.00293562
-9444	11394	11.394	0.00293343
-9443.92	11393.9	11.3939	0.00293143
-9443.83	11393.8	11.3938	0.00292961
-9443.75	11393.8	11.3938	0.00292794
-9443.67	11393.7	11.3937	0.00292642
-9443.58	11393.6	11.3936	0.00292503
-9443.5	11393.5	11.3935	0.00292376
-9443.42	11393.4	11.3934	0.0029226
-9443.33	11393.3	11.3933	0.00292154
-9443.25	11393.2	11.3933	0.00292057
-9443.17	11393.2	11.3932	0.00291969
-9443.08	11393.1	11.3931	0.00291888
-9443	11393	11.393	0.00291815
-9442.92	11392.9	11.3929	0.00291748
-9442.83	11392.8	11.3928	0.00291686
-9442.75	11392.8	11.3927	0.0029163
-9442.67	11392.7	11.3927	0.00291579
-9442.58	11392.6	11.3926	0.00291532
-9442.5	11392.5	11.3925	0.0029149
-9442.42	11392.4	11.3924	0.00291451
-9442.33	11392.3	11.3923	0.00291415
-9442.25	11392.2	11.3923	0.00291383
-9442.17	11392.2	11.3922	0.00291353
-9442.08	11392.1	11.3921	0.00291326
-9442	11392	11.392	0.00291301
-9441.92	11391.9	11.3919	0.00291279
-9441.83	11391.8	11.3918	0.00291258
-9441.75	11391.8	11.3918	0.00291239
-9441.67	11391.7	11.3917	0.00291222
-9441.58	11391.6	11.3916	0.00291206
-9441.5	11391.5	11.3915	0.00291192
-9441.42	11391.4	11.3914	0.00291179
-9441.33	11391.3	11.3913	0.00291167
-9441.25	11391.2	11.3912	0.00291156
-9441.17	11391.2	11.3912	0.00291146
-9441.08	11391.1	11.3911	0.00291137
-9441	11391	11.391	0.00291129
-9440.92	11390.9	11.3909	0.00291121
-9440.83	11390.8	11.3908	0.00291114
-9440.75	11390.8	11.3908	0.00291108
-9440.67	11390.7	11.3907	0.00291102
-9440.58	11390.6	11.3906	0.00291097
-9440.5	11390.5	11.3905	0.00291092
-9440.42	11390.4	11.3904	0.00291088
-9440.33	11390.3	11.3903	0.00291084
-9440.25	11390.2	11.3902	0.0029108
-9440.17	11390.2	11.3902	0.00291077
-9440.08	11390.1	11.3901	0.00291074
-9440	11390	11.39	0.00291071
-9439.92	11389.9	11.3899	0.00291068
-9439.83	11389.8	11.3898	0.00291066
-9439.75	11389.8	11.3897	0.00291064
-9439.67	11389.7	11.3897	0.00291062
-9439.58	11389.6	11.3896	0.0029106
-9439.5	11389.5	11.3895	0.00291059
-9439.42	11389.4	11.3894	0.00291057
-9439.33	11389.3	11.3893	0.00291056
-9439.25	11389.2	11.3893	0.00291055
-9439.17	11389.2	11.3892	0.00291053
-9439.08	11389.1	11.3891	0.00291052
-9439	11389	11.389	0.00291051
-9438.92	11388.9	11.3889	0.037372
-9438.83	11388.8	11.3888	0.0610116
-9438.75	11388.8	11.3887	0.0765486
-9438.67	11388.7	11.3887	0.0860614
-9438.58	11388.6	11.3886	0.0911347
-9438.5	11388.5	11.3885	0.0929745
-9438.42	11388.4	11.3884	0.0924952
-9438.33	11388.3	11.3883	0.0903884
-9438.25	11388.2	11.3882	0.0871742
-9438.17	11388.2	11.3882	0.0832423
-9438.08	11388.1	11.3881	0.0788819
-9438	11388	11.388	0.0743055
-9437.92	11387.9	11.3879	0.0696672
-9437.83	11387.8	11.3878	0.0650769
-9437.75	11387.8	11.3878	0.0606111
-9437.67	11387.7	11.3877	0.056321
-9437.58	11387.6	11.3876	0.0522395
-9437.5	11387.5	11.3875	0.0483854
-9437.42	11387.4	11.3874	0.0447678
-9437.33	11387.3	11.3873	0.0413885
-9437.25	11387.2	11.3872	0.038244
-9437.17	11387.2	11.3872	0.0353274
-9437.08	11387.1	11.3871	0.0326292
-9437	11387	11.387	0.0301386
-9436.92	11386.9	11.3869	0.0278436
-9436.83	11386.8	11.3868	0.025732
-9436.75	11386.8	11.3867	0.0237915
-9436.67	11386.7	11.3867	0.02201
-9436.58	11386.6	11.3866	0.0203758
-9436.5	11386.5	11.3865	0.0188778
-9436.42	11386.4	11.3864	0.0175055
-9436.33	11386.3	11.3863	0.0162489
-9436.25	11386.2	11.3863	0.0150988
-9436.17	11386.2	11.3862	0.0140466
-9436.08	11386.1	11.3861	0.0130842
-9436	11386	11.386	0.0122043
-9435.92	11385.9	11.3859	0.0113999
-9435.83	11385.8	11.3858	0.0106647
-9435.75	11385.8	11.3857	0.00999278
-9435.67	11385.7	11.3857	0.00937884
-9435.58	11385.6	11.3856	0.00881791
-9435.5	11385.5	11.3855	0.00830546
-9435.42	11385.4	11.3854	0.00783733
-9435.33	11385.3	11.3853	0.00740972
-9435.25	11385.2	11.3852	0.00701914
-9435.17	11385.2	11.3852	0.0066624
-9435.08	11385.1	11.3851	0.0063366
-9435	11385	11.385	0.00603905
-9434.92	11384.9	11.3849	0.00576732
-9434.83	11384.8	11.3848	0.00551917
-9434.75	11384.8	11.3848	0.00529256
-9434.67	11384.7	11.3847	0.00508563
-9434.58	11384.6	11.3846	0.00489666
-9434.5	11384.5	11.3845	0.0047241
-9434.42	11384.4	11.3844	0.00456652
-9434.33	11384.3	11.3843	0.00442263
-9434.25	11384.2	11.3842	0.00429124
-9434.17	11384.2	11.3842	0.00417126
-9434.08	11384.1	11.3841	0.0040617
-9434	11384	11.384	0.00396166
-9433.92	11383.9	11.3839	0.00387032
-9433.83	11383.8	11.3838	0.00378691
-9433.75	11383.8	11.3837	0.00371075
-9433.67	11383.7	11.3837	0.0036412
-9433.58	11383.6	11.3836	0.0035777
-9433.5	11383.5	11.3835	0.00351971
-9433.42	11383.4	11.3834	0.00346677
-9433.33	11383.3	11.3833	0.00341842
-9433.25	11383.2	11.3833	0.00337428
-9433.17	11383.2	11.3832	0.00333397
-9433.08	11383.1	11.3831	0.00329716
-9433	11383	11.383	0.00326355
-9432.92	11382.9	11.3829	0.0302405
-9432.83	11382.8	11.3828	0.0487389
-9432.75	11382.8	11.3827	0.0608897
-9432.67	11382.7	11.3827	0.0683215
-9432.58	11382.6	11.3826	0.0722762
-9432.5	11382.5	11.3825	0.0736986
-9432.42	11382.4	11.3824	0.0733052
-9432.33	11382.3	11.3823	0.0716378
-9432.25	11382.2	11.3823	0.0691041
-9432.17	11382.2	11.3822	0.0660091
-9432.08	11382.1	11.3821	0.0625794
-9432	11382	11.382	0.0589816
-9431.92	11381.9	11.3819	0.0553362
-9431.83	11381.8	11.3818	0.0517294
-9431.75	11381.8	11.3818	0.0482209
-9431.67	11381.7	11.3817	0.044851
-9431.58	11381.6	11.3816	0.0416451
-9431.5	11381.5	11.3815	0.0386181
-9431.42	11381.4	11.3814	0.035777
-9431.33	11381.3	11.3813	0.0331232
-9431.25	11381.2	11.3812	0.0306538
-9431.17	11381.2	11.3812	0.0283635
-9431.08	11381.1	11.3811	0.0262448
-9431	11381	11.381	0.0242891
-9430.92	11380.9	11.3809	0.022487
-9430.83	11380.8	11.3808	0.020829
-9430.75	11380.8	11.3808	0.0193053
-9430.67	11380.7	11.3807	0.0179065
-9430.58	11380.6	11.3806	0.0166234
-9430.5	11380.5	11.3805	0.0154472
-9430.42	11380.4	11.3804	0.0143697
-9430.33	11380.3	11.3803	0.0133831
-9430.25	11380.2	11.3803	0.0124801
-9430.17	11380.2	11.3802	0.0116539
-9430.08	11380.1	11.3801	0.0108983
-9430	11380	11.38	0.0102074
-9429.92	11379.9	11.3799	0.00957586
-9429.83	11379.8	11.3798	0.0089986
-9429.75	11379.8	11.3797	0.00847107
-9429.67	11379.7	11.3797	0.00798905
-9429.58	11379.6	11.3796	0.00754864
-9429.5	11379.5	11.3795	0.00714629
-9429.42	11379.4	11.3794	0.00677874
-9429.33	11379.3	11.3793	0.006443
-9429.25	11379.2	11.3793	0.00613634
-9429.17	11379.2	11.3792	0.00585625
-9429.08	11379.1	11.3791	0.00560045
-9429	11379	11.379	0.00536683
-9428.92	11378.9	11.3789	0.00515349
-9428.83	11378.8	11.3788	0.00495865
-9428.75	11378.8	11.3788	0.00478073
-9428.67	11378.7	11.3787	0.00461826
-9428.58	11378.6	11.3786	0.00446989
-9428.5	11378.5	11.3785	0.00433441
-9428.42	11378.4	11.3784	0.00421069
-9428.33	11378.3	11.3783	0.00409772
-9428.25	11378.2	11.3782	0.00399456
-9428.17	11378.2	11.3782	0.00390035
-9428.08	11378.1	11.3781	0.00381434
-9428	11378	11.378	0.00373579
-9427.92	11377.9	11.3779	0.00366407
-9427.83	11377.8	11.3778	0.00359859
-9427.75	11377.8	11.3778	0.00353879
-9427.67	11377.7	11.3777	0.00348418
-9427.58	11377.6	11.3776	0.00343433
-9427.5	11377.5	11.3775	0.0033888
-9427.42	11377.4	11.3774	0.00334723
-9427.33	11377.3	11.3773	0.00330927
-9427.25	11377.2	11.3773	0.00327461
-9427.17	11377.2	11.3772	0.00324296
-9427.08	11377.1	11.3771	0.00321406
-9427	11377	11.377	0.00318768
-9426.92	11376.9	11.3769	0.0298648
-9426.83	11376.8	11.3768	0.0481591
-9426.75	11376.8	11.3767	0.0601774
-9426.67	11376.7	11.3767	0.0675297
-9426.58	11376.6	11.3766	0.0714439
-9426.5	11376.5	11.3765	0.072854
-9426.42	11376.4	11.3764	0.0724687
-9426.33	11376.3	11.3763	0.0708236
-9426.25	11376.2	11.3763	0.0683216
-9426.17	11376.2	11.3762	0.0652645
-9426.08	11376.1	11.3761	0.0618762
-9426	11376	11.376	0.0583215
-9425.92	11375.9	11.3759	0.0547196
-9425.83	11375.8	11.3758	0.0511556
-9425.75	11375.8	11.3758	0.0476886
-9425.67	11375.7	11.3757	0.0443585
-9425.58	11375.6	11.3756	0.0411904
-9425.5	11375.5	11.3755	0.0381991
-9425.42	11375.4	11.3754	0.0353914
-9425.33	11375.3	11.3753	0.0327688
-9425.25	11375.2	11.3752	0.0303285
-9425.17	11375.2	11.3752	0.0280651
-9425.08	11375.1	11.3751	0.0259713
-9425	11375	11.375	0.0240385
-9424.92	11374.9	11.3749	0.0222576
-9424.83	11374.8	11.3748	0.020619
-9424.75	11374.8	11.3748	0.0191132
-9424.67	11374.7	11.3747	0.0177308
-9424.58	11374.6	11.3746	0.0164627
-9424.5	11374.5	11.3745	0.0153003
-9424.42	11374.4	11.3744	0.0142354
-9424.33	11374.3	11.3743	0.0132604
-9424.25	11374.2	11.3742	0.012368
-9424.17	11374.2	11.3742	0.0115515
-9424.08	11374.1	11.3741	0.0108047
-9424	11374	11.374	0.010122
-9423.92	11373.9	11.3739	0.00949777
-9423.83	11373.8	11.3738	0.00892728
-9423.75	11373.8	11.3737	0.00840593
-9423.67	11373.7	11.3737	0.00792955
-9423.58	11373.6	11.3736	0.0074943
-9423.5	11373.5	11.3735	0.00709667
-9423.42	11373.4	11.3734	0.00673342
-9423.33	11373.3	11.3733	0.00640162
-9423.25	11373.2	11.3733	0.00609855
-9423.17	11373.2	11.3732	0.00582174
-9423.08	11373.1	11.3731	0.00556894
-9423	11373	11.373	0.00533805
-9422.92	11372.9	11.3729	0.00512721
-9422.83	11372.8	11.3728	0.00493466
-9422.75	11372.8	11.3727	0.00475883
-9422.67	11372.7	11.3727	0.00459825
-9422.58	11372.6	11.3726	0.00445162
-9422.5	11372.5	11.3725	0.00431773
-9422.42	11372.4	11.3724	0.00419546
-9422.33	11372.3	11.3723	0.00408381
-9422.25	11372.2	11.3722	0.00398185
-9422.17	11372.2	11.3722	0.00388876
-9422.08	11372.1	11.3721	0.00380375
-9422	11372	11.372	0.00372612
-9421.92	11371.9	11.3719	0.00365525
-9421.83	11371.8	11.3718	0.00359052
-9421.75	11371.8	11.3718	0.00353143
-9421.67	11371.7	11.3717	0.00347746
-9421.58	11371.6	11.3716	0.00342819
-9421.5	11371.5	11.3715	0.0033832
-9421.42	11371.4	11.3714	0.00334211
-9421.33	11371.3	11.3713	0.0033046
-9421.25	11371.2	11.3712	0.00327035
-9421.17	11371.2	11.3712	0.00323907
-9421.08	11371.1	11.3711	0.00321051
-9421	11371	11.371	0.00318443
-9420.92	11370.9	11.3709	0.0341504
-9420.83	11370.8	11.3708	0.0553868
-9420.75	11370.8	11.3707	0.0693388
-9420.67	11370.7	11.3707	0.0778751
-9420.58	11370.6	11.3706	0.0824208
-9420.5	11370.5	11.3705	0.0840601
-9420.42	11370.4	11.3704	0.0836154
-9420.33	11370.3	11.3703	0.0817081
-9420.25	11370.2	11.3703	0.0788063
-9420.17	11370.2	11.3702	0.07526
-9420.08	11370.1	11.3701	0.0713292
-9420	11370	11.37	0.0672051
-9419.92	11369.9	11.3699	0.0630261
-9419.83	11369.8	11.3698	0.058891
-9419.75	11369.8	11.3697	0.0548683
-9419.67	11369.7	11.3697	0.0510044
-9419.58	11369.6	11.3696	0.0473284
-9419.5	11369.5	11.3695	0.0438575
-9419.42	11369.4	11.3694	0.0405998
-9419.33	11369.3	11.3693	0.0375566
-9419.25	11369.2	11.3692	0.0347251
-9419.17	11369.2	11.3692	0.0320987
-9419.08	11369.1	11.3691	0.0296692
-9419	11369	11.369	0.0274265
-9418.92	11368.9	11.3689	0.0253601
-9418.83	11368.8	11.3688	0.0234587
-9418.75	11368.8	11.3688	0.0217115
-9418.67	11368.7	11.3687	0.0201074
-9418.58	11368.6	11.3686	0.0186359
-9418.5	11368.5	11.3685	0.0172871
-9418.42	11368.4	11.3684	0.0160515
-9418.33	11368.3	11.3683	0.0149201
-9418.25	11368.2	11.3682	0.0138846
-9418.17	11368.2	11.3682	0.0129372
-9418.08	11368.1	11.3681	0.0120707
-9418	11368	11.368	0.0112784
-9417.92	11367.9	11.3679	0.0678038
-9417.83	11367.8	11.3678	0.106425
-9417.75	11367.8	11.3677	0.131644
-9417.67	11367.7	11.3677	0.146906
-9417.58	11367.6	11.3676	0.154837
-9417.5	11367.5	11.3675	0.157437
-9417.42	11367.4	11.3674	0.156224
-9417.33	11367.3	11.3673	0.152342
-9417.25	11367.2	11.3673	0.146655
-9417.17	11367.2	11.3672	0.139805
-9417.08	11367.1	11.3671	0.13227
-9417	11367	11.367	0.124398
-9416.92	11366.9	11.3669	0.116446
-9416.83	11366.8	11.3668	0.108593
-9416.75	11366.8	11.3667	0.100965
-9416.67	11366.7	11.3667	0.0936471
-9416.58	11366.6	11.3666	0.0866917
-9416.5	11366.5	11.3665	0.0801297
-9416.42	11366.4	11.3664	0.0739747
-9416.33	11366.3	11.3663	0.0682285
-9416.25	11366.2	11.3663	0.0628843
-9416.17	11366.2	11.3662	0.0579291
-9416.08	11366.1	11.3661	0.0533463
-9416	11366	11.366	0.0491167
-9415.92	11365.9	11.3659	0.0452198
-9415.83	11365.8	11.3658	0.0416347
-9415.75	11365.8	11.3658	0.0383403
-9415.67	11365.7	11.3657	0.0353161
-9415.58	11365.6	11.3656	0.0325423
-9415.5	11365.5	11.3655	0.03
-9415.42	11365.4	11.3654	0.0276712
-9415.33	11365.3	11.3653	0.025539
-9415.25	11365.2	11.3652	0.0235877
-9415.17	11365.2	11.3652	0.0218025
-9415.08	11365.1	11.3651	0.0201698
-9415	11365	11.365	0.018677
-9414.92	11364.9	11.3649	0.0173122
-9414.83	11364.8	11.3648	0.0160649
-9414.75	11364.8	11.3648	0.014925
-9414.67	11364.7	11.3647	0.0138834
-9414.58	11364.6	11.3646	0.0129318
-9414.5	11364.5	11.3645	0.0120624
-9414.42	11364.4	11.3644	0.0112683
-9414.33	11364.3	11.3643	0.0105429
-9414.25	11364.2	11.3643	0.0098803
-9414.17	11364.2	11.3642	0.00927515
-9414.08	11364.1	11.3641	0.00872247
-9414	11364	11.364	0.00821772
-9413.92	11363.9	11.3639	0.00775677
-9413.83	11363.8	11.3638	0.00733581
-9413.75	11363.8	11.3637	0.00695139
-9413.67	11363.7	11.3637	0.00660034
-9413.58	11363.6	11.3636	0.00627978
-9413.5	11363.5	11.3635	0.00598705
-9413.42	11363.4	11.3634	0.00571975
-9413.33	11363.3	11.3633	0.00547566
-9413.25	11363.2	11.3633	0.00525277
-9413.17	11363.2	11.3632	0.00504924
-9413.08	11363.1	11.3631	0.0048634
-9413	11363	11.363	0.0046937
-9412.92	11362.9	11.3629	0.00453875
-9412.83	11362.8	11.3628	0.00439726
-9412.75	11362.8	11.3628	0.00426806
-9412.67	11362.7	11.3627	0.00415008
-9412.58	11362.6	11.3626	0.00404236
-9412.5	11362.5	11.3625	0.003944
-9412.42	11362.4	11.3624	0.00385418
-9412.33	11362.3	11.3623	0.00377217
-9412.25	11362.2	11.3622	0.00369729
-9412.17	11362.2	11.3622	0.00362891
-9412.08	11362.1	11.3621	0.00356647
-9412	11362	11.362	0.00350946
-9411.92	11361.9	11.3619	0.00345741
-9411.83	11361.8	11.3618	0.00340988
-9411.75	11361.8	11.3618	0.00336647
-9411.67	11361.7	11.3617	0.00332684
-9411.58	11361.6	11.3616	0.00329065
-9411.5	11361.5	11.3615	0.00325761
-9411.42	11361.4	11.3614	0.00322744
-9411.33	11361.3	11.3613	0.00319989
-9411.25	11361.2	11.3613	0.00317474
-9411.17	11361.2	11.3612	0.00315177
-9411.08	11361.1	11.3611	0.00313079
-9411	11361	11.361	0.00311164
-9410.92	11360.9	11.3609	0.00860807
-9410.83	11360.8	11.3608	0.0123746
-9410.75	11360.8	11.3607	0.0148459
-9410.67	11360.7	11.3607	0.0163543
-9410.58	11360.6	11.3606	0.0171534
-9410.5	11360.5	11.3605	0.0174363
-9410.42	11360.4	11.3604	0.0173494
-9410.33	11360.3	11.3603	0.0170032
-9410.25	11360.2	11.3603	0.0164809
-9410.17	11360.2	11.3602	0.0158446
-9410.08	11360.1	11.3601	0.0151404
-9410	11360	11.36	0.014402
-9409.92	11359.9	11.3599	0.0136541
-9409.83	11359.8	11.3598	0.0129141
-9409.75	11359.8	11.3598	0.0121944
-9409.67	11359.7	11.3597	0.0115032
-9409.58	11359.6	11.3596	0.0108459
-9409.5	11359.5	11.3595	0.0102253
-9409.42	11359.4	11.3594	0.00964307
-9409.33	11359.3	11.3593	0.00909932
-9409.25	11359.2	11.3592	0.00859347
-9409.17	11359.2	11.3592	0.00812434
-9409.08	11359.1	11.3591	0.00769038
-9409	11359	11.359	0.00728978
-9408.92	11358.9	11.3589	0.00692062
-9408.83	11358.8	11.3588	0.00658093
-9408.75	11358.8	11.3588	0.00626876
-9408.67	11358.7	11.3587	0.00598215
-9408.58	11358.6	11.3586	0.00571927
-9408.5	11358.5	11.3585	0.00547831
-9408.42	11358.4	11.3584	0.00525759
-9408.33	11358.3	11.3583	0.0050555
-9408.25	11358.2	11.3582	0.00487055
-9408.17	11358.2	11.3582	0.00470135
-9408.08	11358.1	11.3581	0.00454659
-9408	11358	11.358	0.00440508
-9407.92	11357.9	11.3579	0.00427572
-9407.83	11357.8	11.3578	0.00415747
-9407.75	11357.8	11.3577	0.00404941
-9407.67	11357.7	11.3577	0.00395067
-9407.58	11357.6	11.3576	0.00386045
-9407.5	11357.5	11.3575	0.00377804
-9407.42	11357.4	11.3574	0.00370275
-9407.33	11357.3	11.3573	0.00363398
-9407.25	11357.2	11.3573	0.00357117
-9407.17	11357.2	11.3572	0.0035138
-9407.08	11357.1	11.3571	0.00346141
-9407	11357	11.357	0.00341356
-9406.92	11356.9	11.3569	0.00336986
-9406.83	11356.8	11.3568	0.00332996
-9406.75	11356.8	11.3567	0.00329351
-9406.67	11356.7	11.3567	0.00326023
-9406.58	11356.6	11.3566	0.00322984
-9406.5	11356.5	11.3565	0.00320209
-9406.42	11356.4	11.3564	0.00317675
-9406.33	11356.3	11.3563	0.00315361
-9406.25	11356.2	11.3562	0.00313248
-9406.17	11356.2	11.3562	0.00311318
-9406.08	11356.1	11.3561	0.00309556
-9406	11356	11.356	0.00307948
-9405.92	11355.9	11.3559	0.00306479
-9405.83	11355.8	11.3558	0.00305137
-9405.75	11355.8	11.3558	0.00303912
-9405.67	11355.7	11.3557	0.00302794
-9405.58	11355.6	11.3556	0.00301773
-9405.5	11355.5	11.3555	0.0030084
-9405.42	11355.4	11.3554	0.00299989
-9405.33	11355.3	11.3553	0.00299211
-9405.25	11355.2	11.3552	0.00298501
-9405.17	11355.2	11.3552	0.00297853
-9405.08	11355.1	11.3551	0.00297261
-9405	11355	11.355	0.00296721
-9404.92	11354.9	11.3549	0.00296227
-9404.83	11354.8	11.3548	0.00295777
-9404.75	11354.8	11.3547	0.00295365
-9404.67	11354.7	11.3547	0.00294989
-9404.58	11354.6	11.3546	0.00294646
-9404.5	11354.5	11.3545	0.00294333
-9404.42	11354.4	11.3544	0.00294047
-9404.33	11354.3	11.3543	0.00293786
-9404.25	11354.2	11.3543	0.00293547
-9404.17	11354.2	11.3542	0.0029333
-9404.08	11354.1	11.3541	0.00293131
-9404	11354	11.354	0.00292949
-9403.92	11353.9	11.3539	0.00292783
-9403.83	11353.8	11.3538	0.00292632
-9403.75	11353.8	11.3537	0.00292494
-9403.67	11353.7	11.3537	0.00292368
-9403.58	11353.6	11.3536	0.00292252
-9403.5	11353.5	11.3535	0.00292147
-9403.42	11353.4	11.3534	0.00292051
-9403.33	11353.3	11.3533	0.00291963
-9403.25	11353.2	11.3532	0.00291883
-9403.17	11353.2	11.3532	0.0029181
-9403.08	11353.1	11.3531	0.00291743
-9403	11353	11.353	0.00291682
-9402.92	11352.9	11.3529	0.00291627
-9402.83	11352.8	11.3528	0.00291576
-9402.75	11352.8	11.3528	0.00291529
-9402.67	11352.7	11.3527	0.00291487
-9402.58	11352.6	11.3526	0.00291448
-9402.5	11352.5	11.3525	0.00291413
-9402.42	11352.4	11.3524	0.00291381
-9402.33	11352.3	11.3523	0.00291351
-9402.25	11352.2	11.3522	0.00291324
-9402.17	11352.2	11.3522	0.002913
-9402.08	11352.1	11.3521	0.00291277
-9402	11352	11.352	0.00291257
-9401.92	11351.9	11.3519	0.0670504
-9401.83	11351.8	11.3518	0.111057
-9401.75	11351.8	11.3517	0.139983
-9401.67	11351.7	11.3517	0.157482
-9401.58	11351.6	11.3516	0.166475
-9401.5	11351.5	11.3515	0.169884
-9401.42	11351.4	11.3514	0.16945
-9401.33	11351.3	11.3513	0.165759
-9401.25	11351.2	11.3513	0.159785
-9401.17	11351.2	11.3512	0.152475
-9401.08	11351.1	11.3511	0.144365
-9401	11351	11.351	0.13585
-9400.92	11350.9	11.3509	0.127216
-9400.83	11350.8	11.3508	0.11867
-9400.75	11350.8	11.3507	0.110353
-9400.67	11350.7	11.3507	0.102364
-9400.58	11350.6	11.3506	0.094763
-9400.5	11350.5	11.3505	0.0875891
-9400.42	11350.4	11.3504	0.0808543
-9400.33	11350.3	11.3503	0.0745625
-9400.25	11350.2	11.3503	0.0687078
-9400.17	11350.2	11.3502	0.0632771
-9400.08	11350.1	11.3501	0.0582531
-9400	11350	11.35	0.0536153
-9399.92	11349.9	11.3499	0.0493417
-9399.83	11349.8	11.3498	0.0454095
-9399.75	11349.8	11.3498	0.0417958
-9399.67	11349.7	11.3497	0.0384781
-9399.58	11349.6	11.3496	0.0354348
-9399.5	11349.5	11.3495	0.0326452
-9399.42	11349.4	11.3494	0.0300896
-9399.33	11349.3	11.3493	0.0277496
-9399.25	11349.2	11.3492	0.0256079
-9399.17	11349.2	11.3492	0.0236485
-9399.08	11349.1	11.3491	0.0218564
-9399	11349	11.349	0.0202178
-9398.92	11348.9	11.3489	0.0187198
-9398.83	11348.8	11.3488	0.0173506
-9398.75	11348.8	11.3488	0.0160994
-9398.67	11348.7	11.3487	0.0149561
-9398.58	11348.6	11.3486	0.0139115
-9398.5	11348.5	11.3485	0.0129572
-9398.42	11348.4	11.3484	0.0120855
-9398.33	11348.3	11.3483	0.0112891
-9398.25	11348.2	11.3483	0.0105618
-9398.17	11348.2	11.3482	0.00989748
-9398.08	11348.1	11.3481	0.00929076
-9398	11348	11.348	0.00873666
-9397.92	11347.9	11.3479	0.00823064
-9397.83	11347.8	11.3478	0.00776852
-9397.75	11347.8	11.3477	0.00734653
-9397.67	11347.7	11.3477	0.00696116
-9397.58	11347.6	11.3476	0.00660925
-9397.5	11347.5	11.3475	0.0062879
-9397.42	11347.4	11.3474	0.00599446
-9397.33	11347.3	11.3473	0.00572651
-9397.25	11347.2	11.3473	0.00548183
-9397.17	11347.2	11.3472	0.00525839
-9397.08	11347.1	11.3471	0.00505438
-9397	11347	11.347	0.00486808
-9396.92	11346.9	11.3469	0.00469798
-9396.83	11346.8	11.3468	0.00454265
-9396.75	11346.8	11.3468	0.00440082
-9396.67	11346.7	11.3467	0.00427131
-9396.58	11346.6	11.3466	0.00415305
-9396.5	11346.5	11.3465	0.00404507
-9396.42	11346.4	11.3464	0.00394647
-9396.33	11346.3	11.3463	0.00385644
-9396.25	11346.2	11.3462	0.00377424
-9396.17	11346.2	11.3462	0.00369917
-9396.08	11346.1	11.3461	0.00363063
-9396	11346	11.346	0.00356804
-9395.92	11345.9	11.3459	0.0035109
-9395.83	11345.8	11.3458	0.00345872
-9395.75	11345.8	11.3458	0.00341107
-9395.67	11345.7	11.3457	0.00336756
-9395.58	11345.6	11.3456	0.00332784
-9395.5	11345.5	11.3455	0.00329156
-9395.42	11345.4	11.3454	0.00325844
-9395.33	11345.3	11.3453	0.0032282
-9395.25	11345.2	11.3453	0.00320058
-9395.17	11345.2	11.3452	0.00317537
-9395.08	11345.1	11.3451	0.00315234
-9395	11345	11.345	0.00313132
-9394.92	11344.9	11.3449	0.201984
-9394.83	11344.8	11.3448	0.309328
-9394.75	11344.8	11.3447	0.378029
-9394.67	11344.7	11.3447	0.416622
-9394.58	11344.6	11.3446	0.434941
-9394.5	11344.5	11.3445	0.440549
-9394.42	11344.4	11.3444	0.4389
-9394.33	11344.3	11.3443	0.432929
-9394.25	11344.2	11.3443	0.422446
-9394.17	11344.2	11.3442	0.407316
-9394.08	11344.1	11.3441	0.389044
-9394	11344	11.344	0.369767
-9393.92	11343.9	11.3439	0.350873
-9393.83	11343.8	11.3438	0.332875
-9393.75	11343.8	11.3438	0.31562
-9393.67	11343.7	11.3437	0.298499
-9393.58	11343.6	11.3436	0.281062
-9393.5	11343.5	11.3435	0.261851
-9393.42	11343.4	11.3434	0.242075
-9393.33	11343.3	11.3433	0.222937
-9393.25	11343.2	11.3432	0.205088
-9393.17	11343.2	11.3432	0.1885
-9393.08	11343.1	11.3431	0.173131
-9393	11343	11.343	0.158926
-9392.92	11342.9	11.3429	0.145821
-9392.83	11342.8	11.3428	0.133753
-9392.75	11342.8	11.3428	0.122654
-9392.67	11342.7	11.3427	0.112459
-9392.58	11342.6	11.3426	0.103101
-9392.5	11342.5	11.3425	0.0945201
-9392.42	11342.4	11.3424	0.0866561
-9392.33	11342.3	11.3423	0.0794533
-9392.25	11342.2	11.3422	0.0728594
-9392.17	11342.2	11.3422	0.0668254
-9392.08	11342.1	11.3421	0.0613056
-9392	11342	11.342	0.0562577
-9391.92	11341.9	11.3419	0.0516424
-9391.83	11341.8	11.3418	0.0474236
-9391.75	11341.8	11.3417	0.0435678
-9391.67	11341.7	11.3417	0.0400443
-9391.58	11341.6	11.3416	0.0368248
-9391.5	11341.5	11.3415	0.0338834
-9391.42	11341.4	11.3414	0.0311963
-9391.33	11341.3	11.3413	0.0287416
-9391.25	11341.2	11.3413	0.0264995
-9391.17	11341.2	11.3412	0.0244517
-9391.08	11341.1	11.3411	0.0225813
-9391	11341	11.341	0.0208731
-9390.92	11340.9	11.3409	0.0193131
-9390.83	11340.8	11.3408	0.0178884
-9390.75	11340.8	11.3407	0.0165874
-9390.67	11340.7	11.3407	0.0153993
-9390.58	11340.6	11.3406	0.0143144
-9390.5	11340.5	11.3405	0.0133237
-9390.42	11340.4	11.3404	0.012419
-9390.33	11340.3	11.3403	0.0115928
-9390.25	11340.2	11.3402	0.0108385
-9390.17	11340.2	11.3402	0.0101496
-9390.08	11340.1	11.3401	0.00952059
-9390	11340	11.34	0.00894622
-9389.92	11339.9	11.3399	0.00842176
-9389.83	11339.8	11.3398	0.00794286
-9389.75	11339.8	11.3398	0.00750557
-9389.67	11339.7	11.3397	0.00710627
-9389.58	11339.6	11.3396	0.00674167
-9389.5	11339.5	11.3395	0.00640875
-9389.42	11339.4	11.3394	0.00610476
-9389.33	11339.3	11.3393	0.00582718
-9389.25	11339.2	11.3392	0.00557372
-9389.17	11339.2	11.3392	0.00534228
-9389.08	11339.1	11.3391	0.00513096
-9389	11339	11.339	0.004938
-9388.92	11338.9	11.3389	0.0047618
-9388.83	11338.8	11.3388	0.00460092
-9388.75	11338.8	11.3387	0.00445402
-9388.67	11338.7	11.3387	0.00431988
-9388.58	11338.6	11.3386	0.0041974
-9388.5	11338.5	11.3385	0.00408556
-9388.42	11338.4	11.3384	0.00398344
-9388.33	11338.3	11.3383	0.0038902
-9388.25	11338.2	11.3383	0.00380506
-9388.17	11338.2	11.3382	0.00372731
-9388.08	11338.1	11.3381	0.00365633
-9388	11338	11.338	0.00359151
-9387.92	11337.9	11.3379	0.0741911
-9387.83	11337.8	11.3378	0.122607
-9387.75	11337.8	11.3377	0.152832
-9387.67	11337.7	11.3377	0.169173
-9387.58	11337.6	11.3376	0.177414
-9387.5	11337.5	11.3375	0.180386
-9387.42	11337.4	11.3374	0.180062
-9387.33	11337.3	11.3373	0.177697
-9387.25	11337.2	11.3372	0.173685
-9387.17	11337.2	11.3372	0.167643
-9387.08	11337.1	11.3371	0.15893
-9387	11337	11.337	0.149525
-9386.92	11336.9	11.3369	0.139995
-9386.83	11336.8	11.3368	0.130565
-9386.75	11336.8	11.3368	0.121392
-9386.67	11336.7	11.3367	0.112581
-9386.58	11336.6	11.3366	0.104198
-9386.5	11336.5	11.3365	0.0962836
-9386.42	11336.4	11.3364	0.0888546
-9386.33	11336.3	11.3363	0.0819152
-9386.25	11336.2	11.3362	0.0754583
-9386.17	11336.2	11.3362	0.0694693
-9386.08	11336.1	11.3361	0.0639291
-9386	11336	11.336	0.0588151
-9385.92	11335.9	11.3359	0.0550729
-9385.83	11335.8	11.3358	0.0514027
-9385.75	11335.8	11.3358	0.0478557
-9385.67	11335.7	11.3357	0.0444655
-9385.58	11335.6	11.3356	0.0412529
-9385.5	11335.5	11.3355	0.038229
-9385.42	11335.4	11.3354	0.0353978
-9385.33	11335.3	11.3353	0.0327585
-9385.25	11335.2	11.3353	0.0303068
-9385.17	11335.2	11.3352	0.0280358
-9385.08	11335.1	11.3351	0.0259373
-9385	11335	11.335	0.0240019
-9384.92	11334.9	11.3349	0.0222198
-9384.83	11334.8	11.3348	0.020581
-9384.75	11334.8	11.3347	0.0190758
-9384.67	11334.7	11.3347	0.0176945
-9384.58	11334.6	11.3346	0.0164279
-9384.5	11334.5	11.3345	0.0152672
-9384.42	11334.4	11.3344	0.0142042
-9384.33	11334.3	11.3343	0.0132312
-9384.25	11334.2	11.3343	0.0123408
-9384.17	11334.2	11.3342	0.0115263
-9384.08	11334.1	11.3341	0.0107814
-9384	11334	11.334	0.0101004
-9383.92	11333.9	11.3339	0.00947789
-9383.83	11333.8	11.3338	0.00890896
-9383.75	11333.8	11.3338	0.00838908
-9383.67	11333.7	11.3337	0.00791405
-9383.58	11333.6	11.3336	0.00748006
-9383.5	11333.5	11.3335	0.0070836
-9383.42	11333.4	11.3334	0.00672145
-9383.33	11333.3	11.3333	0.00639065
-9383.25	11333.2	11.3332	0.00608852
-9383.17	11333.2	11.3332	0.00581256
-9383.08	11333.1	11.3331	0.00556055
-9383	11333	11.333	0.00533039
-9382.92	11332.9	11.3329	0.0051202
-9382.83	11332.8	11.3328	0.00492825
-9382.75	11332.8	11.3328	0.00475297
-9382.67	11332.7	11.3327	0.0045929
-9382.58	11332.6	11.3326	0.00444673
-9382.5	11332.5	11.3325	0.00431325
-9382.42	11332.4	11.3324	0.00419137
-9382.33	11332.3	11.3323	0.00408007
-9382.25	11332.2	11.3323	0.00397844
-9382.17	11332.2	11.3322	0.00388564
-9382.08	11332.1	11.3321	0.0038009
-9382	11332	11.332	0.00372353
-9381.92	11331.9	11.3319	0.00365287
-9381.83	11331.8	11.3318	0.00358836
-9381.75	11331.8	11.3317	0.00352945
-9381.67	11331.7	11.3317	0.00347566
-9381.58	11331.6	11.3316	0.00342654
-9381.5	11331.5	11.3315	0.00338169
-9381.42	11331.4	11.3314	0.00334074
-9381.33	11331.3	11.3313	0.00330334
-9381.25	11331.2	11.3313	0.0032692
-9381.17	11331.2	11.3312	0.00323802
-9381.08	11331.1	11.3311	0.00320955
-9381	11331	11.331	0.00318356
-9380.92	11330.9	11.3309	0.00315982
-9380.83	11330.8	11.3308	0.00313815
-9380.75	11330.8	11.3308	0.00311836
-9380.67	11330.7	11.3307	0.00310029
-9380.58	11330.6	11.3306	0.00308379
-9380.5	11330.5	11.3305	0.00306872
-9380.42	11330.4	11.3304	0.00305497
-9380.33	11330.3	11.3303	0.00304241
-9380.25	11330.2	11.3302	0.00303094
-9380.17	11330.2	11.3302	0.00302046
-9380.08	11330.1	11.3301	0.0030109
-9380	11330	11.33	0.00300217
-9379.92	11329.9	11.3299	0.0029942
-9379.83	11329.8	11.3298	0.00298691
-9379.75	11329.8	11.3298	0.00298027
-9379.67	11329.7	11.3297	0.0029742
-9379.58	11329.6	11.3296	0.00296865
-9379.5	11329.5	11.3295	0.00296359
-9379.42	11329.4	11.3294	0.00295897
-9379.33	11329.3	11.3293	0.00295475
-9379.25	11329.2	11.3293	0.0029509
-9379.17	11329.2	11.3292	0.00294738
-9379.08	11329.1	11.3291	0.00294417
-9379	11329	11.329	0.00294124
-9378.92	11328.9	11.3289	0.00293856
-9378.83	11328.8	11.3288	0.00293611
-9378.75	11328.8	11.3287	0.00293388
-9378.67	11328.7	11.3287	0.00293184
-9378.58	11328.6	11.3286	0.00292998
-9378.5	11328.5	11.3285	0.00292828
-9378.42	11328.4	11.3284	0.00292672
-9378.33	11328.3	11.3283	0.00292531
-9378.25	11328.2	11.3283	0.00292401
-9378.17	11328.2	11.3282	0.00292283
-9378.08	11328.1	11.3281	0.00292175
-9378	11328	11.328	0.00292077
-9377.92	11327.9	11.3279	0.0179298
-9377.83	11327.8	11.3278	0.0282253
-9377.75	11327.8	11.3277	0.0349918
-9377.67	11327.7	11.3277	0.0391344
-9377.58	11327.6	11.3276	0.0413436
-9377.5	11327.5	11.3275	0.0421443
-9377.42	11327.4	11.3274	0.041935
-9377.33	11327.3	11.3273	0.0410169
-9377.25	11327.2	11.3272	0.0396166
-9377.17	11327.2	11.3272	0.0379036
-9377.08	11327.1	11.3271	0.036004
-9377	11327	11.327	0.0340104
-9376.92	11326.9	11.3269	0.0319899
-9376.83	11326.8	11.3268	0.0299903
-9376.75	11326.8	11.3268	0.0280449
-9376.67	11326.7	11.3267	0.0261761
-9376.58	11326.6	11.3266	0.0243982
-9376.5	11326.5	11.3265	0.0227193
-9376.42	11326.4	11.3264	0.0211435
-9376.33	11326.3	11.3263	0.0196714
-9376.25	11326.2	11.3262	0.0183017
-9376.17	11326.2	11.3262	0.0170312
-9376.08	11326.1	11.3261	0.0158559
-9376	11326	11.326	0.014771
-9375.92	11325.9	11.3259	0.0137713
-9375.83	11325.8	11.3258	0.0128515
-9375.75	11325.8	11.3257	0.0120062
-9375.67	11325.7	11.3257	0.0112301
-9375.58	11325.6	11.3256	0.0105183
-9375.5	11325.5	11.3255	0.00986577
-9375.42	11325.4	11.3254	0.00926798
-9375.33	11325.3	11.3253	0.00872062
-9375.25	11325.2	11.3253	0.00821964
-9375.17	11325.2	11.3252	0.0077613
-9375.08	11325.1	11.3251	0.0073421
-9375	11325	11.325	0.0069588
-9374.92	11324.9	11.3249	0.00660841
-9374.83	11324.8	11.3248	0.00628815
-9374.75	11324.8	11.3247	0.00599547
-9374.67	11324.7	11.3247	0.00572805
-9374.58	11324.6	11.3246	0.00548371
-9374.5	11324.5	11.3245	0.00526048
-9374.42	11324.4	11.3244	0.00505657
-9374.33	11324.3	11.3243	0.0048703
-9374.25	11324.2	11.3242	0.00470016
-9374.17	11324.2	11.3242	0.00454477
-9374.08	11324.1	11.3241	0.00440285
-9374	11324	11.324	0.00427324
-9373.92	11323.9	11.3239	0.00415487
-9373.83	11323.8	11.3238	0.00404678
-9373.75	11323.8	11.3238	0.00394807
-9373.67	11323.7	11.3237	0.00385793
-9373.58	11323.6	11.3236	0.00377561
-9373.5	11323.5	11.3235	0.00370045
-9373.42	11323.4	11.3234	0.00363181
-9373.33	11323.3	11.3233	0.00356913
-9373.25	11323.2	11.3232	0.0035119
-9373.17	11323.2	11.3232	0.00345963
-9373.08	11323.1	11.3231	0.00341191
-9373	11323	11.323	0.00336834
-9372.92	11322.9	11.3229	0.0233928
-9372.83	11322.8	11.3228	0.03712
-9372.75	11322.8	11.3227	0.0461328
-9372.67	11322.7	11.3227	0.051641
-9372.58	11322.6	11.3226	0.0545672
-9372.5	11322.5	11.3225	0.0556131
-9372.42	11322.4	11.3224	0.055311
-9372.33	11322.3	11.3223	0.0540633
-9372.25	11322.2	11.3223	0.0521727
-9372.17	11322.2	11.3222	0.0498659
-9372.08	11322.1	11.3221	0.0473111
-9372	11322	11.322	0.044632
-9371.92	11321.9	11.3219	0.0419182
-9371.83	11321.8	11.3218	0.0392334
-9371.75	11321.8	11.3217	0.0366221
-9371.67	11321.7	11.3217	0.0341142
-9371.58	11321.6	11.3216	0.0317285
-9371.5	11321.5	11.3215	0.0294761
-9371.42	11321.4	11.3214	0.0273621
-9371.33	11321.3	11.3213	0.0253875
-9371.25	11321.2	11.3212	0.0235503
-9371.17	11321.2	11.3212	0.0218463
-9371.08	11321.1	11.3211	0.02027
-9371	11321	11.321	0.0188149
-9370.92	11320.9	11.3209	0.0174743
-9370.83	11320.8	11.3208	0.0162407
-9370.75	11320.8	11.3208	0.0151072
-9370.67	11320.7	11.3207	0.0140665
-9370.58	11320.6	11.3206	0.0131119
-9370.5	11320.5	11.3205	0.0122369
-9370.42	11320.4	11.3204	0.0114353
-9370.33	11320.3	11.3203	0.0107013
-9370.25	11320.2	11.3202	0.0100296
-9370.17	11320.2	11.3202	0.00941496
-9370.08	11320.1	11.3201	0.00885284
-9370	11320	11.32	0.00833887
-9369.92	11319.9	11.3199	0.00786902
-9369.83	11319.8	11.3198	0.00743958
-9369.75	11319.8	11.3198	0.00704714
-9369.67	11319.7	11.3197	0.00668854
-9369.58	11319.6	11.3196	0.00636091
-9369.5	11319.5	11.3195	0.00606159
-9369.42	11319.4	11.3194	0.00578816
-9369.33	11319.3	11.3193	0.0055384
-9369.25	11319.2	11.3193	0.00531026
-9369.17	11319.2	11.3192	0.0051019
-9369.08	11319.1	11.3191	0.0049116
-9369	11319	11.319	0.0047378
-9368.92	11318.9	11.3189	0.00457909
-9368.83	11318.8	11.3188	0.00443415
-9368.75	11318.8	11.3187	0.00430179
-9368.67	11318.7	11.3187	0.00418092
-9368.58	11318.6	11.3186	0.00407055
-9368.5	11318.5	11.3185	0.00396976
-9368.42	11318.4	11.3184	0.00387772
-9368.33	11318.3	11.3183	0.00379368
-9368.25	11318.2	11.3183	0.00371693
-9368.17	11318.2	11.3182	0.00364685
-9368.08	11318.1	11.3181	0.00358286
-9368	11318	11.318	0.00352443
-9367.92	11317.9	11.3179	0.00347108
-9367.83	11317.8	11.3178	0.00342236
-9367.75	11317.8	11.3178	0.00337788
-9367.67	11317.7	11.3177	0.00333726
-9367.58	11317.6	11.3176	0.00330016
-9367.5	11317.5	11.3175	0.0032663
-9367.42	11317.4	11.3174	0.00323537
-9367.33	11317.3	11.3173	0.00320713
-9367.25	11317.2	11.3172	0.00318135
-9367.17	11317.2	11.3172	0.00315781
-9367.08	11317.1	11.3171	0.00313631
-9367	11317	11.317	0.00311668
-9366.92	11316.9	11.3169	0.00309876
-9366.83	11316.8	11.3168	0.00308239
-9366.75	11316.8	11.3168	0.00306744
-9366.67	11316.7	11.3167	0.0030538
-9366.58	11316.6	11.3166	0.00304134
-9366.5	11316.5	11.3165	0.00302996
-9366.42	11316.4	11.3164	0.00301957
-9366.33	11316.3	11.3163	0.00301009
-9366.25	11316.2	11.3163	0.00300143
-9366.17	11316.2	11.3162	0.00299352
-9366.08	11316.1	11.3161	0.00298629
-9366	11316	11.316	0.0029797
-9365.92	11315.9	11.3159	0.00297368
-9365.83	11315.8	11.3158	0.00296818
-9365.75	11315.8	11.3157	0.00296316
-9365.67	11315.7	11.3157	0.00295858
-9365.58	11315.6	11.3156	0.00295439
-9365.5	11315.5	11.3155	0.00295057
-9365.42	11315.4	11.3154	0.00294708
-9365.33	11315.3	11.3153	0.0029439
-9365.25	11315.2	11.3153	0.00294099
-9365.17	11315.2	11.3152	0.00293833
-9365.08	11315.1	11.3151	0.0029359
-9365	11315	11.315	0.00293369
-9364.92	11314.9	11.3149	0.00293167
-9364.83	11314.8	11.3148	0.00292982
-9364.75	11314.8	11.3148	0.00292813
-9364.67	11314.7	11.3147	0.00292659
-9364.58	11314.6	11.3146	0.00292519
-9364.5	11314.5	11.3145	0.0029239
-9364.42	11314.4	11.3144	0.00292273
-9364.33	11314.3	11.3143	0.00292166
-9364.25	11314.2	11.3142	0.00292068
-9364.17	11314.2	11.3142	0.00291979
-9364.08	11314.1	11.3141	0.00291898
-9364	11314	11.314	0.00291823
-9363.92	11313.9	11.3139	0.00291755
-9363.83	11313.8	11.3138	0.00291693
-9363.75	11313.8	11.3138	0.00291637
-9363.67	11313.7	11.3137	0.00291585
-9363.58	11313.6	11.3136	0.00291538
-9363.5	11313.5	11.3135	0.00291495
-9363.42	11313.4	11.3134	0.00291455
-9363.33	11313.3	11.3133	0.00291419
-9363.25	11313.2	11.3133	0.00291386
-9363.17	11313.2	11.3132	0.00291356
-9363.08	11313.1	11.3131	0.00291329
-9363	11313	11.313	0.00291304
-9362.92	11312.9	11.3129	0.00291281
-9362.83	11312.8	11.3128	0.00291261
-9362.75	11312.8	11.3127	0.00291242
-9362.67	11312.7	11.3127	0.00291224
-9362.58	11312.6	11.3126	0.00291208
-9362.5	11312.5	11.3125	0.00291194
-9362.42	11312.4	11.3124	0.0029118
-9362.33	11312.3	11.3123	0.00291169
-9362.25	11312.2	11.3123	0.00291157
-9362.17	11312.2	11.3122	0.00291147
-9362.08	11312.1	11.3121	0.00291138
-9362	11312	11.312	0.0029113
-9361.92	11311.9	11.3119	0.00291122
-9361.83	11311.8	11.3118	0.00291115
-9361.75	11311.8	11.3117	0.00291109
-9361.67	11311.7	11.3117	0.00291103
-9361.58	11311.6	11.3116	0.00291097
-9361.5	11311.5	11.3115	0.00291093
-9361.42	11311.4	11.3114	0.00291088
-9361.33	11311.3	11.3113	0.00291084
-9361.25	11311.2	11.3112	0.0029108
-9361.17	11311.2	11.3112	0.00291077
-9361.08	11311.1	11.3111	0.00291074
-9361	11311	11.311	0.00291071
-9360.92	11310.9	11.3109	0.00291069
-9360.83	11310.8	11.3108	0.00291066
-9360.75	11310.8	11.3108	0.00291064
-9360.67	11310.7	11.3107	0.00291062
-9360.58	11310.6	11.3106	0.0029106
-9360.5	11310.5	11.3105	0.00291059
-9360.42	11310.4	11.3104	0.00291057
-9360.33	11310.3	11.3103	0.00291056
-9360.25	11310.2	11.3102	0.00291055
-9360.17	11310.2	11.3102	0.00291053
-9360.08	11310.1	11.3101	0.00291052
-9360	11310	11.31	0.00291051
-9359.92	11309.9	11.3099	0.00291051
-9359.83	11309.8	11.3098	0.0029105
-9359.75	11309.8	11.3097	0.00291049
-9359.67	11309.7	11.3097	0.00291048
-9359.58	11309.6	11.3096	0.00291048
-9359.5	11309.5	11.3095	0.00291047
-9359.42	11309.4	11.3094	0.00291047
-9359.33	11309.3	11.3093	0.00291046
-9359.25	11309.2	11.3093	0.00291046
-9359.17	11309.2	11.3092	0.00291045
-9359.08	11309.1	11.3091	0.00291045
-9359	11309	11.309	0.00291045
-9358.92	11308.9	11.3089	0.00291045
-9358.83	11308.8	11.3088	0.00291044
-9358.75	11308.8	11.3087	0.00291044
-9358.67	11308.7	11.3087	0.00291044
-9358.58	11308.6	11.3086	0.00291044
-9358.5	11308.5	11.3085	0.00291043
-9358.42	11308.4	11.3084	0.00291043
-9358.33	11308.3	11.3083	0.00291043
-9358.25	11308.2	11.3082	0.00291043
-9358.17	11308.2	11.3082	0.00291043
-9358.08	11308.1	11.3081	0.00291043
-9358	11308	11.308	0.00291043
-9357.92	11307.9	11.3079	0.0150613
-9357.83	11307.8	11.3078	0.0233964
-9357.75	11307.8	11.3078	0.0288747
-9357.67	11307.7	11.3077	0.0322288
-9357.58	11307.6	11.3076	0.0340176
-9357.5	11307.5	11.3075	0.0346663
-9357.42	11307.4	11.3074	0.0344974
-9357.33	11307.3	11.3073	0.0337545
-9357.25	11307.2	11.3072	0.0326212
-9357.17	11307.2	11.3072	0.0312348
-9357.08	11307.1	11.3071	0.0296974
-9357	11307	11.307	0.0280838
-9356.92	11306.9	11.3069	0.0264484
-9356.83	11306.8	11.3068	0.0248299
-9356.75	11306.8	11.3067	0.0232552
-9356.67	11306.7	11.3067	0.0217426
-9356.58	11306.6	11.3066	0.0203035
-9356.5	11306.5	11.3065	0.0189446
-9356.42	11306.4	11.3064	0.017669
-9356.33	11306.3	11.3063	0.0164775
-9356.25	11306.2	11.3063	0.0153688
-9356.17	11306.2	11.3062	0.0143404
-9356.08	11306.1	11.3061	0.0133891
-9356	11306	11.306	0.0125109
-9355.92	11305.9	11.3059	0.0117017
-9355.83	11305.8	11.3058	0.0109571
-9355.75	11305.8	11.3057	0.0102729
-9355.67	11305.7	11.3057	0.00964478
-9355.58	11305.6	11.3056	0.00906857
-9355.5	11305.5	11.3055	0.00854039
-9355.42	11305.4	11.3054	0.00805652
-9355.33	11305.3	11.3053	0.00761345
-9355.25	11305.2	11.3052	0.00720795
-9355.17	11305.2	11.3052	0.00683694
-9355.08	11305.1	11.3051	0.00649762
-9355	11305	11.305	0.00618736
-9354.92	11304.9	11.3049	0.00590374
-9354.83	11304.8	11.3048	0.0056445
-9354.75	11304.8	11.3048	0.0054076
-9354.67	11304.7	11.3047	0.00519113
-9354.58	11304.6	11.3046	0.00499335
-9354.5	11304.5	11.3045	0.00481267
-9354.42	11304.4	11.3044	0.00464761
-9354.33	11304.3	11.3043	0.00449684
-9354.25	11304.2	11.3042	0.00435912
-9354.17	11304.2	11.3042	0.00423334
-9354.08	11304.1	11.3041	0.00411846
-9354	11304	11.304	0.00401355
-9353.92	11303.9	11.3039	0.00391774
-9353.83	11303.8	11.3038	0.00383024
-9353.75	11303.8	11.3038	0.00375034
-9353.67	11303.7	11.3037	0.00367738
-9353.58	11303.6	11.3036	0.00361075
-9353.5	11303.5	11.3035	0.0035499
-9353.42	11303.4	11.3034	0.00349435
-9353.33	11303.3	11.3033	0.00344361
-9353.25	11303.2	11.3033	0.00339728
-9353.17	11303.2	11.3032	0.00335498
-9353.08	11303.1	11.3031	0.00331635
-9353	11303	11.303	0.00328108
-9352.92	11302.9	11.3029	0.00324887
-9352.83	11302.8	11.3028	0.00321946
-9352.75	11302.8	11.3027	0.00319261
-9352.67	11302.7	11.3027	0.00316808
-9352.58	11302.6	11.3026	0.00314569
-9352.5	11302.5	11.3025	0.00312525
-9352.42	11302.4	11.3024	0.00310658
-9352.33	11302.3	11.3023	0.00308953
-9352.25	11302.2	11.3023	0.00307397
-9352.17	11302.2	11.3022	0.00305976
-9352.08	11302.1	11.3021	0.00304678
-9352	11302	11.302	0.00303493
-9351.92	11301.9	11.3019	0.0371596
-9351.83	11301.8	11.3018	0.0605715
-9351.75	11301.8	11.3018	0.0759587
-9351.67	11301.7	11.3017	0.0853777
-9351.58	11301.6	11.3016	0.0903984
-9351.5	11301.5	11.3015	0.0922161
-9351.42	11301.4	11.3014	0.0917374
-9351.33	11301.3	11.3013	0.0896478
-9351.25	11301.2	11.3012	0.0864624
-9351.17	11301.2	11.3012	0.0825661
-9351.08	11301.1	11.3011	0.0782445
-9351	11301	11.301	0.0737078
-9350.92	11300.9	11.3009	0.0691811
-9350.83	11300.8	11.3008	0.0647509
-9350.75	11300.8	11.3008	0.0604763
-9350.67	11300.7	11.3007	0.0563959
-9350.58	11300.6	11.3006	0.0525331
-9350.5	11300.5	11.3005	0.0489006
-9350.42	11300.4	11.3004	0.0455015
-9350.33	11300.3	11.3003	0.0423343
-9350.25	11300.2	11.3003	0.0393934
-9350.17	11300.2	11.3002	0.0366701
-9350.08	11300.1	11.3001	0.0341543
-9350	11300	11.3	0.0318345
-9349.92	11299.9	11.2999	0.0296989
-9349.83	11299.8	11.2998	0.0277354
-9349.75	11299.8	11.2997	0.0259321
-9349.67	11299.7	11.2997	0.0242776
-9349.58	11299.6	11.2996	0.0227606
-9349.5	11299.5	11.2995	0.0213705
-9349.42	11299.4	11.2994	0.0200975
-9349.33	11299.3	11.2993	0.0189323
-9349.25	11299.2	11.2993	0.017866
-9349.17	11299.2	11.2992	0.0168906
-9349.08	11299.1	11.2991	0.0159987
-9349	11299	11.299	0.0151833
-9348.92	11298.9	11.2989	0.0145677
-9348.83	11298.8	11.2988	0.014033
-9348.75	11298.8	11.2988	0.0135659
-9348.67	11298.7	11.2987	0.0131558
-9348.58	11298.6	11.2986	0.0127939
-9348.5	11298.5	11.2985	0.0124733
-9348.42	11298.4	11.2984	0.012188
-9348.33	11298.3	11.2983	0.0119334
-9348.25	11298.2	11.2982	0.0117053
-9348.17	11298.2	11.2982	0.0115005
-9348.08	11298.1	11.2981	0.0113161
-9348	11298	11.298	0.0111499
-9347.92	11297.9	11.2979	0.0109998
-9347.83	11297.8	11.2978	0.010864
-9347.75	11297.8	11.2978	0.010741
-9347.67	11297.7	11.2977	0.0106295
-9347.58	11297.6	11.2976	0.0105282
-9347.5	11297.5	11.2975	0.0104362
-9347.42	11297.4	11.2974	0.0103525
-9347.33	11297.3	11.2973	0.0102763
-9347.25	11297.2	11.2973	0.0102068
-9347.17	11297.2	11.2972	0.0101435
-9347.08	11297.1	11.2971	0.0100859
-9347	11297	11.297	0.0100333
-9346.92	11296.9	11.2969	0.010045
-9346.83	11296.8	11.2968	0.00997206
-9346.75	11296.8	11.2967	0.00984084
-9346.67	11296.7	11.2967	0.00967106
-9346.58	11296.6	11.2966	0.00947741
-9346.5	11296.5	11.2965	0.00927072
-9346.42	11296.4	11.2964	0.00905888
-9346.33	11296.3	11.2963	0.00884756
-9346.25	11296.2	11.2963	0.00864078
-9346.17	11296.2	11.2962	0.00844129
-9346.08	11296.1	11.2961	0.0082509
-9346	11296	11.296	0.00807071
-9345.92	11295.9	11.2959	0.00790128
-9345.83	11295.8	11.2958	0.00774281
-9345.75	11295.8	11.2957	0.0075952
-9345.67	11295.7	11.2957	0.00745816
-9345.58	11295.6	11.2956	0.00733128
-9345.5	11295.5	11.2955	0.00721405
-9345.42	11295.4	11.2954	0.00710594
-9345.33	11295.3	11.2953	0.00700639
-9345.25	11295.2	11.2952	0.00691483
-9345.17	11295.2	11.2952	0.00683073
-9345.08	11295.1	11.2951	0.00675356
-9345	11295	11.295	0.00668282
-9344.92	11294.9	11.2949	0.00661802
-9344.83	11294.8	11.2948	0.00655871
-9344.75	11294.8	11.2948	0.00650443
-9344.67	11294.7	11.2947	0.00645478
-9344.58	11294.6	11.2946	0.00640938
-9344.5	11294.5	11.2945	0.00636785
-9344.42	11294.4	11.2944	0.00632986
-9344.33	11294.3	11.2943	0.00629512
-9344.25	11294.2	11.2942	0.00626334
-9344.17	11294.2	11.2942	0.00623428
-9344.08	11294.1	11.2941	0.00620773
-9344	11294	11.294	0.00618349
-9343.92	11293.9	11.2939	0.00636132
-9343.83	11293.8	11.2938	0.00661869
-9343.75	11293.8	11.2937	0.00692712
-9343.67	11293.7	11.2937	0.00726552
-9343.58	11293.6	11.2936	0.00761838
-9343.5	11293.5	11.2935	0.00797447
-9343.42	11293.4	11.2934	0.0083258
-9343.33	11293.3	11.2933	0.0086668
-9343.25	11293.2	11.2933	0.00899376
-9343.17	11293.2	11.2932	0.00930436
-9343.08	11293.1	11.2931	0.0095973
-9343	11293	11.293	0.00987203
-9342.92	11292.9	11.2929	0.0101285
-9342.83	11292.8	11.2928	0.0103671
-9342.75	11292.8	11.2927	0.0105883
-9342.67	11292.7	11.2927	0.010793
-9342.58	11292.6	11.2926	0.0109818
-9342.5	11292.5	11.2925	0.0111558
-9342.42	11292.4	11.2924	0.0113158
-9342.33	11292.3	11.2923	0.0114628
-9342.25	11292.2	11.2922	0.0115976
-9342.17	11292.2	11.2922	0.0117212
-9342.08	11292.1	11.2921	0.0118344
-9342	11292	11.292	0.0119382
-9341.92	11291.9	11.2919	0.0120333
-9341.83	11291.8	11.2918	0.0119204
-9341.75	11291.8	11.2918	0.011663
-9341.67	11291.7	11.2917	0.0113087
-9341.58	11291.6	11.2916	0.0108929
-9341.5	11291.5	11.2915	0.010442
-9341.42	11291.4	11.2914	0.00997507
-9341.33	11291.3	11.2913	0.00950609
-9341.25	11291.2	11.2912	0.00904491
-9341.17	11291.2	11.2912	0.00859834
-9341.08	11291.1	11.2911	0.00817093
-9341	11291	11.291	0.00776547
-9340.92	11290.9	11.2909	0.00738354
-9340.83	11290.8	11.2908	0.00702574
-9340.75	11290.8	11.2907	0.00669204
-9340.67	11290.7	11.2907	0.00638192
-9340.58	11290.6	11.2906	0.00609455
-9340.5	11290.5	11.2905	0.0058289
-9340.42	11290.4	11.2904	0.00558382
-9340.33	11290.3	11.2903	0.00535809
-9340.25	11290.2	11.2903	0.00515047
-9340.17	11290.2	11.2902	0.00495973
-9340.08	11290.1	11.2901	0.00478468
-9340	11290	11.29	0.00462415
-9339.92	11289.9	11.2899	0.0199975
-9339.83	11289.8	11.2898	0.0305093
-9339.75	11289.8	11.2897	0.0373834
-9339.67	11289.7	11.2897	0.0415548
-9339.58	11289.6	11.2896	0.0437365
-9339.5	11289.5	11.2895	0.0444706
-9339.42	11289.4	11.2894	0.0441684
-9339.33	11289.3	11.2893	0.0431406
-9339.25	11289.2	11.2892	0.041621
-9339.17	11289.2	11.2892	0.0397842
-9339.08	11289.1	11.2891	0.0377602
-9339	11289	11.289	0.0356441
-9338.92	11288.9	11.2889	0.0335049
-9338.83	11288.8	11.2888	0.0313916
-9338.75	11288.8	11.2888	0.0293384
-9338.67	11288.7	11.2887	0.027368
-9338.58	11288.6	11.2886	0.0254948
-9338.5	11288.5	11.2885	0.023727
-9338.42	11288.4	11.2884	0.0220686
-9338.33	11288.3	11.2883	0.02052
-9338.25	11288.2	11.2882	0.0190795
-9338.17	11288.2	11.2882	0.0177437
-9338.08	11288.1	11.2881	0.0165082
-9338	11288	11.288	0.015368
-9337.92	11287.9	11.2879	0.0143175
-9337.83	11287.8	11.2878	0.013351
-9337.75	11287.8	11.2878	0.012463
-9337.67	11287.7	11.2877	0.0116477
-9337.58	11287.6	11.2876	0.0109
-9337.5	11287.5	11.2875	0.0102146
-9337.42	11287.4	11.2874	0.00958669
-9337.33	11287.3	11.2873	0.00901181
-9337.25	11287.2	11.2873	0.00848567
-9337.17	11287.2	11.2872	0.00800431
-9337.08	11287.1	11.2871	0.00756407
-9337	11287	11.287	0.00716154
-9336.92	11286.9	11.2869	0.00679358
-9336.83	11286.8	11.2868	0.00645727
-9336.75	11286.8	11.2867	0.00614993
-9336.67	11286.7	11.2867	0.00586909
-9336.58	11286.6	11.2866	0.00561252
-9336.5	11286.5	11.2865	0.00537811
-9336.42	11286.4	11.2864	0.00516399
-9336.33	11286.3	11.2863	0.00496839
-9336.25	11286.2	11.2863	0.00478974
-9336.17	11286.2	11.2862	0.00462657
-9336.08	11286.1	11.2861	0.00447754
-9336	11286	11.286	0.00434144
-9335.92	11285.9	11.2859	0.00421715
-9335.83	11285.8	11.2858	0.00410365
-9335.75	11285.8	11.2858	0.004
-9335.67	11285.7	11.2857	0.00390535
-9335.58	11285.6	11.2856	0.00381891
-9335.5	11285.5	11.2855	0.00373998
-9335.42	11285.4	11.2854	0.00366791
-9335.33	11285.3	11.2853	0.0036021
-9335.25	11285.2	11.2852	0.003542
-9335.17	11285.2	11.2852	0.00348712
-9335.08	11285.1	11.2851	0.00343701
-9335	11285	11.285	0.00339125
-9334.92	11284.9	11.2849	0.00334947
-9334.83	11284.8	11.2848	0.00331132
-9334.75	11284.8	11.2848	0.00327648
-9334.67	11284.7	11.2847	0.00324467
-9334.58	11284.6	11.2846	0.00321563
-9334.5	11284.5	11.2845	0.0031891
-9334.42	11284.4	11.2844	0.00316489
-9334.33	11284.3	11.2843	0.00314278
-9334.25	11284.2	11.2843	0.00312258
-9334.17	11284.2	11.2842	0.00310415
-9334.08	11284.1	11.2841	0.00308731
-9334	11284	11.284	0.00307194
-9333.92	11283.9	11.2839	0.00316143
-9333.83	11283.8	11.2838	0.00332316
-9333.75	11283.8	11.2837	0.00353267
-9333.67	11283.7	11.2837	0.00377179
-9333.58	11283.6	11.2836	0.00402707
-9333.5	11283.5	11.2835	0.00428873
[truncated: 134,813 more rows]

## Sheet: Climate - Glacial Advances
Earliest Global Onset (ka)	Latest Global Onset (ka)	Difference (kyr)	% Error	n	Both hemispheres?
0.7	0.6	0.1	15.3846	8	Y
1.1	0.8	0.3	31.5789	6	Y
1.4	1.1	0.3	24	7	Y
1.7	1.5	0.2	12.5	4	Y
2.3	2	0.3	13.9535	7	Y
3.5	2.8	0.7	22.2222	9
3.8	3.4	0.4	11.1111	3	Y
4.5	3.9	0.6	14.2857	6	Y
5.4	4.9	0.5	9.70874	5	Y
5.8	5.6	0.2	3.50877	3
6.1				1
6.9	6.5	0.4	5.97015	3	Y
7.2	6.8	0.4	5.71429	2	Y
7.7				3
8.2	8	0.2	2.46914	7	Y
8.8	8.7	0.1	1.14286	3	Y
9.2	9.1	0.1	1.0929	4	Y
9.8	9.7	0.1	1.02564	3	Y
10.1	10	0.1	0.995025	3
10.5				3
11.4	11	0.4	3.57143	7	Y
11.8	11.5	0.3	2.57511	4	Y

## Sheet: Climate - Greenland Temperature
Full Dataset
14C-calibrated Age (yr BP)	14C-calibrated Age (ka BP)	NH Temperature Anomaly (ºC)	NH temperature anomaly (ºC) - volcanic forcing removed
-38	-0.038	0.558134	0.66894
-37	-0.037	0.540304	0.658153
-36	-0.036	0.52325	0.646432
-35	-0.035	0.502038	0.630289
-34	-0.034	0.489458	0.616936
-33	-0.033	0.482557	0.606262
-32	-0.032	0.475235	0.602441
-31	-0.031	0.461499	0.584498
-30	-0.03	0.455279	0.578868
-29	-0.029	0.453921	0.566545
-28	-0.028	0.443102	0.559314
-27	-0.027	0.424309	0.548391
-26	-0.026	0.40427	0.542445
-25	-0.025	0.386543	0.538112
-24	-0.024	0.370234	0.526886
-23	-0.023	0.355291	0.512046
-22	-0.022	0.331718	0.506859
-21	-0.021	0.315366	0.503663
-20	-0.02	0.307154	0.497852
-19	-0.019	0.301491	0.483382
-18	-0.018	0.30226	0.469622
-17	-0.017	0.289571	0.465806
-16	-0.016	0.280985	0.454755
-15	-0.015	0.279004	0.442029
-14	-0.014	0.271447	0.433544
-13	-0.013	0.270053	0.418073
-12	-0.012	0.263616	0.408648
-11	-0.011	0.257763	0.393484
-10	-0.01	0.254006	0.390282
-9	-0.009	0.24735	0.380561
-8	-0.008	0.238882	0.364488
-7	-0.007	0.233124	0.358538
-6	-0.006	0.229726	0.348193
-5	-0.005	0.227095	0.334469
-4	-0.004	0.219014	0.323968
-3	-0.003	0.210079	0.320667
-2	-0.002	0.203889	0.319853
-1	-0.001	0.206462	0.307859
0	0	0.206005	0.296015
1	0.001	0.204802	0.293511
2	0.002	0.200516	0.290977
3	0.003	0.192402	0.286405
4	0.004	0.190873	0.27945
5	0.005	0.188446	0.270961
6	0.006	0.182891	0.263363
7	0.007	0.18397	0.25946
8	0.008	0.175173	0.261732
9	0.009	0.176691	0.25936
10	0.01	0.170083	0.259868
11	0.011	0.169652	0.259817
12	0.012	0.168295	0.256673
13	0.013	0.16987	0.260563
14	0.014	0.165612	0.254919
15	0.015	0.166212	0.255692
16	0.016	0.163954	0.255979
17	0.017	0.163471	0.253883
18	0.018	0.173133	0.249375
19	0.019	0.173963	0.245968
20	0.02	0.169325	0.245417
21	0.021	0.16038	0.240499
22	0.022	0.142708	0.225647
23	0.023	0.13777	0.210356
24	0.024	0.132978	0.204941
25	0.025	0.122897	0.206543
26	0.026	0.111043	0.21112
27	0.027	0.0896082	0.212755
28	0.028	0.0758282	0.212102
29	0.029	0.0737009	0.207295
30	0.03	0.0646471	0.209545
31	0.031	0.0627928	0.213456
32	0.032	0.0503141	0.20732
33	0.033	0.0423216	0.206791
34	0.034	0.0326472	0.205237
35	0.035	0.0215811	0.208655
36	0.036	0.00665444	0.206576
37	0.037	-0.00708446	0.200885
38	0.038	-0.00449053	0.195007
39	0.039	-0.0110319	0.189917
40	0.04	-0.00975215	0.18461
41	0.041	-0.0119078	0.180807
42	0.042	-0.0111834	0.181095
43	0.043	-0.00602546	0.181407
44	0.044	-0.00900334	0.18829
45	0.045	-0.0137527	0.183942
46	0.046	-0.00892547	0.176532
47	0.047	-0.00512826	0.173603
48	0.048	0.00701314	0.174435
49	0.049	0.0123847	0.174594
50	0.05	0.00984631	0.170569
51	0.051	0.00714511	0.167483
52	0.052	0.00908207	0.163964
53	0.053	0.0135062	0.161138
54	0.054	0.0109721	0.155997
55	0.055	-6.40123e-05	0.154843
56	0.056	-0.00515481	0.145057
57	0.057	0.00012899	0.145749
58	0.058	0.00678175	0.145946
59	0.059	0.00361576	0.151277
60	0.06	0.000421275	0.150791
61	0.061	-0.00616454	0.149124
62	0.062	-0.00274495	0.146302
63	0.063	-0.00285711	0.141359
64	0.064	-0.00626	0.14379
65	0.065	-0.00991188	0.13818
66	0.066	-0.0127246	0.149521
67	0.067	-0.0152956	0.151199
68	0.068	-0.0127893	0.149213
69	0.069	-0.0124137	0.147904
70	0.07	-0.00630999	0.145346
71	0.071	-0.00450264	0.153991
72	0.072	0.00263546	0.149465
73	0.073	0.000855309	0.142101
74	0.074	0.00469144	0.139303
75	0.075	0.00555576	0.144325
76	0.076	0.0151904	0.145841
77	0.077	0.0271966	0.152654
78	0.078	0.0329672	0.14585
79	0.079	0.0320023	0.147244
80	0.08	0.0271688	0.147325
81	0.081	0.0244828	0.152941
82	0.082	0.0279253	0.156945
83	0.083	0.0214079	0.163767
84	0.084	0.0164023	0.174953
85	0.085	0.0239483	0.183646
86	0.086	0.028373	0.189972
87	0.087	0.0387363	0.176486
88	0.088	0.0413198	0.176518
89	0.089	0.0439738	0.172848
90	0.09	0.0473295	0.171986
91	0.091	0.0469468	0.165417
92	0.092	0.0417234	0.154949
93	0.093	0.0352033	0.146995
94	0.094	0.0336628	0.149293
95	0.095	0.0265516	0.145058
96	0.096	0.0209514	0.140796
97	0.097	0.0206853	0.137394
98	0.098	0.0127991	0.130659
99	0.099	0.00160427	0.12984
100	0.1	-0.00208842	0.124833
101	0.101	-0.00792653	0.117443
102	0.102	-0.0209815	0.115644
103	0.103	-0.0351224	0.108116
104	0.104	-0.0479961	0.103997
105	0.105	-0.0687212	0.0974587
106	0.106	-0.114708	0.0855917
107	0.107	-0.16638	0.0809057
108	0.108	-0.188587	0.0845294
109	0.109	-0.215536	0.0856615
110	0.11	-0.218797	0.0845064
111	0.111	-0.225669	0.0852089
112	0.112	-0.227664	0.0947606
113	0.113	-0.224867	0.100245
114	0.114	-0.224903	0.110182
115	0.115	-0.225641	0.107167
116	0.116	-0.227935	0.106095
117	0.117	-0.224719	0.105668
118	0.118	-0.228489	0.0980649
119	0.119	-0.228585	0.096909
120	0.12	-0.231746	0.097214
121	0.121	-0.23596	0.100341
122	0.122	-0.242612	0.0994453
123	0.123	-0.257459	0.093977
124	0.124	-0.274938	0.09562
125	0.125	-0.263165	0.0953465
126	0.126	-0.244461	0.09692
127	0.127	-0.20924	0.096569
128	0.128	-0.173132	0.0969055
129	0.129	-0.175143	0.0960319
130	0.13	-0.174569	0.0882624
131	0.131	-0.17814	0.0879368
132	0.132	-0.171735	0.0893871
133	0.133	-0.17298	0.0780073
134	0.134	-0.170619	0.0687558
135	0.135	-0.169497	0.0614128
136	0.136	-0.167085	0.0646541
137	0.137	-0.158701	0.0666836
138	0.138	-0.156047	0.0677149
139	0.139	-0.155378	0.0727023
140	0.14	-0.150032	0.0715881
141	0.141	-0.141501	0.0732215
142	0.142	-0.132881	0.0739392
143	0.143	-0.118463	0.0725726
144	0.144	-0.0885095	0.074094
145	0.145	-0.0600962	0.0715819
146	0.146	-0.057276	0.0655097
147	0.147	-0.0546449	0.0576389
148	0.148	-0.0488033	0.0659094
149	0.149	-0.0336369	0.0624824
150	0.15	-0.0254266	0.0609033
151	0.151	-0.0112678	0.0633585
152	0.152	-0.0182923	0.0632437
153	0.153	-0.0351877	0.0599086
154	0.154	-0.0507162	0.06839
155	0.155	-0.0750231	0.0780579
156	0.156	-0.113503	0.0768656
157	0.157	-0.157668	0.0702067
158	0.158	-0.158983	0.070495
159	0.159	-0.159273	0.0724492
160	0.16	-0.15593	0.0748138
161	0.161	-0.155525	0.0739235
162	0.162	-0.155597	0.0743745
163	0.163	-0.153429	0.0707801
164	0.164	-0.149797	0.0733134
165	0.165	-0.153431	0.0745804
166	0.166	-0.153825	0.073796
167	0.167	-0.157443	0.0775308
168	0.168	-0.148251	0.0796979
169	0.169	-0.147149	0.0705444
170	0.17	-0.155066	0.0778995
171	0.171	-0.15209	0.0804803
172	0.172	-0.155671	0.0819864
173	0.173	-0.155618	0.0803676
174	0.174	-0.138819	0.0799053
175	0.175	-0.121563	0.0730361
176	0.176	-0.0980952	0.0650958
177	0.177	-0.0573462	0.0613373
178	0.178	-0.0101717	0.0648803
179	0.179	-0.00671724	0.0633635
180	0.18	-0.00220361	0.0542363
181	0.181	-0.00106587	0.0498294
182	0.182	0.00160951	0.0518227
183	0.183	0.00128794	0.0526893
184	0.184	-0.00106172	0.0593194
185	0.185	-0.00497317	0.0645881
186	0.186	-0.00344431	0.0655221
187	0.187	-0.0014423	0.0750349
188	0.188	0.00485582	0.0801409
189	0.189	-0.00727658	0.0887916
190	0.19	-0.00639564	0.0964305
191	0.191	0.00343992	0.0891485
192	0.192	0.0110968	0.088225
193	0.193	0.0247175	0.0889159
194	0.194	0.0355471	0.0990747
195	0.195	0.0295865	0.0995294
196	0.196	0.0263578	0.09897
197	0.197	0.0274717	0.103509
198	0.198	0.0239473	0.110195
199	0.199	0.0128584	0.117412
200	0.2	0.00177797	0.122544
201	0.201	-0.0033234	0.126286
202	0.202	-0.0091908	0.130586
203	0.203	-0.0152321	0.127919
204	0.204	-0.0136861	0.134475
205	0.205	-0.0137848	0.130499
206	0.206	-0.0167643	0.128218
207	0.207	-0.0181676	0.12878
208	0.208	-0.0230356	0.125268
209	0.209	-0.0375674	0.12167
210	0.21	-0.046874	0.119264
211	0.211	-0.0477356	0.114562
212	0.212	-0.0505896	0.116937
213	0.213	-0.0572515	0.116201
214	0.214	-0.0650866	0.113543
215	0.215	-0.0658114	0.103899
216	0.216	-0.0596401	0.0993311
217	0.217	-0.0600914	0.0999488
218	0.218	-0.0628852	0.1001
219	0.219	-0.0619114	0.100284
220	0.22	-0.0495691	0.0989131
221	0.221	-0.0446403	0.0945592
222	0.222	-0.0448198	0.0971241
223	0.223	-0.0378638	0.0974108
224	0.224	-0.0314799	0.106689
225	0.225	-0.0299561	0.0988343
226	0.226	-0.0265742	0.0996122
227	0.227	-0.0188393	0.0937731
228	0.228	-0.018869	0.085639
229	0.229	-0.0178104	0.0850033
230	0.23	-0.00462996	0.0890234
231	0.231	0.010878	0.0862393
232	0.232	0.00496601	0.0891238
233	0.233	0.00395663	0.0905417
234	0.234	0.00421173	0.092584
235	0.235	0.00440135	0.0939538
236	0.236	0.00230298	0.0952612
237	0.237	-0.00212388	0.0952715
238	0.238	-0.000698809	0.0968577
239	0.239	-0.00528716	0.0952339
240	0.24	-0.00962136	0.0926268
241	0.241	-0.0246763	0.0883849
242	0.242	-0.0325981	0.0904067
243	0.243	-0.0422747	0.0886597
244	0.244	-0.0553572	0.088818
245	0.245	-0.060857	0.0803636
246	0.246	-0.0654335	0.0799873
247	0.247	-0.0709503	0.0788033
248	0.248	-0.0800904	0.0822344
249	0.249	-0.0752012	0.086207
250	0.25	-0.0696586	0.0837955
251	0.251	-0.0705062	0.080169
252	0.252	-0.0713072	0.0791592
253	0.253	-0.0665195	0.0760976
254	0.254	-0.0662623	0.0751298
255	0.255	-0.0627763	0.0701967
256	0.256	-0.0619816	0.0619146
257	0.257	-0.0644698	0.0600178
258	0.258	-0.0613095	0.0617829
259	0.259	-0.061159	0.0566851
260	0.26	-0.0588666	0.0585071
261	0.261	-0.0566927	0.0541068
262	0.262	-0.0500141	0.0528001
263	0.263	-0.0423255	0.054667
264	0.264	-0.0292304	0.0507724
265	0.265	-0.0215577	0.0437155
266	0.266	-0.0167768	0.0454038
267	0.267	-0.0180535	0.0413029
268	0.268	-0.024675	0.0443972
269	0.269	-0.0314461	0.0409902
270	0.27	-0.0369113	0.0414845
271	0.271	-0.040105	0.0370179
272	0.272	-0.0381299	0.0341964
273	0.273	-0.0387828	0.0355694
274	0.274	-0.0396023	0.0332168
275	0.275	-0.0435572	0.0316358
276	0.276	-0.0464368	0.0359976
277	0.277	-0.0410195	0.0469942
278	0.278	-0.0274197	0.0538228
279	0.279	-0.0248244	0.0572577
280	0.28	-0.0256736	0.0624997
281	0.281	-0.0226197	0.0604369
282	0.282	-0.0246167	0.0728272
283	0.283	-0.024561	0.0788026
284	0.284	-0.0281504	0.0804171
285	0.285	-0.0311906	0.0843822
286	0.286	-0.0290764	0.0895549
287	0.287	-0.0302946	0.0890294
288	0.288	-0.0252347	0.0969549
289	0.289	-0.0147494	0.092769
290	0.29	-0.00115865	0.0979917
291	0.291	-0.00334019	0.104084
292	0.292	-0.00842253	0.111994
293	0.293	-0.0147678	0.11336
294	0.294	-0.0252901	0.10941
295	0.295	-0.037321	0.113949
296	0.296	-0.048682	0.119249
297	0.297	-0.0670655	0.116674
298	0.298	-0.0691071	0.114322
299	0.299	-0.0810305	0.111024
300	0.3	-0.085849	0.110329
301	0.301	-0.0865661	0.110907
302	0.302	-0.0913147	0.11151
303	0.303	-0.0883261	0.109457
304	0.304	-0.0824952	0.105234
305	0.305	-0.0761599	0.10447
306	0.306	-0.0774283	0.108126
307	0.307	-0.0749713	0.108765
308	0.308	-0.0770752	0.110664
309	0.309	-0.0765042	0.10955
310	0.31	-0.0741362	0.114915
311	0.311	-0.0793425	0.112892
312	0.312	-0.0796666	0.106909
313	0.313	-0.0691594	0.105101
314	0.314	-0.0635957	0.107192
315	0.315	-0.0566837	0.106561
316	0.316	-0.0462399	0.10122
317	0.317	-0.0329525	0.0968915
318	0.318	-0.0127992	0.101427
319	0.319	-0.0116275	0.0998177
320	0.32	-0.00890408	0.0985529
321	0.321	-0.0074067	0.0963013
322	0.322	-0.00149666	0.0975679
323	0.323	0.00708404	0.0951904
324	0.324	0.00926307	0.0899667
325	0.325	0.00696547	0.0907372
326	0.326	0.00715835	0.0920709
327	0.327	0.0127317	0.0895094
328	0.328	0.0146014	0.0909658
329	0.329	0.0158089	0.0915644
330	0.33	0.00505392	0.0946801
331	0.331	-0.00868085	0.0917919
332	0.332	-0.0146351	0.0988789
333	0.333	-0.0253243	0.0979796
334	0.334	-0.0496106	0.0954271
335	0.335	-0.0724517	0.096201
336	0.336	-0.0726157	0.0984674
337	0.337	-0.0758436	0.0984467
338	0.338	-0.0708242	0.105481
339	0.339	-0.0694084	0.104775
340	0.34	-0.0764555	0.1072
341	0.341	-0.0797822	0.107867
342	0.342	-0.0802957	0.107323
343	0.343	-0.0860816	0.109016
344	0.344	-0.0931672	0.111198
345	0.345	-0.0983429	0.112333
346	0.346	-0.103134	0.108633
347	0.347	-0.109183	0.100305
348	0.348	-0.109911	0.0996463
349	0.349	-0.110247	0.0972964
350	0.35	-0.115211	0.0986147
351	0.351	-0.117342	0.0916756
352	0.352	-0.114871	0.0978455
353	0.353	-0.104728	0.0953358
354	0.354	-0.086504	0.104054
355	0.355	-0.064082	0.111951
356	0.356	-0.0415731	0.11502
357	0.357	-0.0371105	0.120571
358	0.358	-0.0326856	0.132201
359	0.359	-0.0266691	0.131302
360	0.36	-0.0201524	0.136178
361	0.361	-0.014098	0.138188
362	0.362	-0.0126705	0.136948
363	0.363	-0.0113367	0.139787
364	0.364	-0.00806539	0.139227
365	0.365	-0.0050373	0.144721
366	0.366	0.00172909	0.147545
367	0.367	0.0086472	0.157968
368	0.368	0.0140404	0.160837
369	0.369	0.0078211	0.167882
370	0.37	0.00558211	0.164086
371	0.371	0.0130436	0.162401
372	0.372	0.0220872	0.166154
373	0.373	0.0321741	0.161184
374	0.374	0.0310644	0.159491
375	0.375	0.0303726	0.158992
376	0.376	0.0302692	0.155357
377	0.377	0.0274217	0.152414
378	0.378	0.0374677	0.147417
379	0.379	0.0399508	0.143349
380	0.38	0.0342299	0.140802
381	0.381	0.0319459	0.140078
382	0.382	0.0328159	0.139117
383	0.383	0.0307149	0.13618
384	0.384	0.0243621	0.133383
385	0.385	0.0258312	0.129664
386	0.386	0.0271312	0.134896
387	0.387	0.0243761	0.143855
388	0.388	0.0267503	0.143225
389	0.389	0.0287314	0.149386
390	0.39	0.0406286	0.150768
391	0.391	0.0441357	0.15789
392	0.392	0.0464496	0.159628
393	0.393	0.0523838	0.159289
394	0.394	0.0568813	0.157835
395	0.395	0.0640924	0.153198
396	0.396	0.0651704	0.151842
397	0.397	0.0638364	0.154436
398	0.398	0.0687464	0.150889
399	0.399	0.0582713	0.153816
400	0.4	0.063843	0.151189
401	0.401	0.0650737	0.15025
402	0.402	0.0645764	0.146163
403	0.403	0.0695856	0.147063
404	0.404	0.0748084	0.155826
405	0.405	0.0781332	0.157544
406	0.406	0.0780607	0.163136
407	0.407	0.079342	0.155113
408	0.408	0.0809318	0.144124
409	0.409	0.0737508	0.141752
410	0.41	0.0709222	0.136941
411	0.411	0.0628373	0.134045
412	0.412	0.064154	0.133542
413	0.413	0.0679496	0.130162
414	0.414	0.068089	0.130667
415	0.415	0.0637809	0.12759
416	0.416	0.0584712	0.130078
417	0.417	0.0529619	0.124567
418	0.418	0.052712	0.119515
419	0.419	0.0537949	0.115132
420	0.42	0.0594162	0.105235
421	0.421	0.0599464	0.100021
422	0.422	0.0588475	0.101053
423	0.423	0.057405	0.102944
424	0.424	0.0474177	0.104876
425	0.425	0.0472728	0.100637
426	0.426	0.0485912	0.0994609
427	0.427	0.0463475	0.0962851
428	0.428	0.0408993	0.100488
429	0.429	0.0418903	0.103318
430	0.43	0.0512439	0.0967116
431	0.431	0.0534537	0.100601
432	0.432	0.0563008	0.0988766
433	0.433	0.0540934	0.0913749
434	0.434	0.0493491	0.0878876
435	0.435	0.0421498	0.0825403
436	0.436	0.0435637	0.086976
437	0.437	0.0425779	0.0905062
438	0.438	0.0496163	0.0926832
439	0.439	0.0534844	0.0946113
440	0.44	0.0525475	0.0988897
441	0.441	0.0514753	0.110867
442	0.442	0.0470759	0.112998
443	0.443	0.0468266	0.11911
444	0.444	0.0473404	0.120887
445	0.445	0.0515835	0.119412
446	0.446	0.0499029	0.124869
447	0.447	0.0551019	0.125916
448	0.448	0.0530748	0.123679
449	0.449	0.0559511	0.115493
450	0.45	0.0510614	0.124426
451	0.451	0.0447133	0.128365
452	0.452	0.0441332	0.121497
453	0.453	0.035059	0.115042
454	0.454	0.0259073	0.118702
455	0.455	0.0199295	0.125425
456	0.456	0.0235771	0.132681
457	0.457	0.0195909	0.132412
458	0.458	0.0174168	0.129137
459	0.459	0.0104989	0.127712
460	0.46	0.0108551	0.12522
461	0.461	0.0117518	0.124125
462	0.462	0.0121416	0.117872
463	0.463	0.0100802	0.11274
464	0.464	0.0155072	0.103038
465	0.465	0.0138434	0.10646
466	0.466	0.0142821	0.106383
467	0.467	0.0107045	0.102462
468	0.468	0.00590485	0.0998465
469	0.469	0.000793811	0.102072
470	0.47	-0.0100586	0.105558
471	0.471	-0.0171382	0.0931042
472	0.472	-0.0272588	0.0842993
473	0.473	-0.0411077	0.0887543
474	0.474	-0.0553175	0.0898109
475	0.475	-0.0735686	0.089181
476	0.476	-0.0788718	0.0830338
477	0.477	-0.0921826	0.0744031
478	0.478	-0.0900866	0.0742903
479	0.479	-0.0880755	0.0806563
480	0.48	-0.080041	0.0848635
481	0.481	-0.0853885	0.0914036
482	0.482	-0.0879354	0.0944156
483	0.483	-0.0918953	0.101828
484	0.484	-0.0866949	0.116865
485	0.485	-0.093189	0.121039
486	0.486	-0.0919525	0.113889
487	0.487	-0.0877239	0.10894
488	0.488	-0.0843626	0.105872
489	0.489	-0.08854	0.111033
490	0.49	-0.079798	0.114626
491	0.491	-0.0706706	0.115975
492	0.492	-0.059155	0.121089
493	0.493	-0.0466142	0.129952
494	0.494	-0.0361055	0.129123
495	0.495	-0.0121692	0.136532
496	0.496	0.0151955	0.140012
497	0.497	0.0264139	0.150221
498	0.498	0.0428237	0.161166
499	0.499	0.0408684	0.16441
500	0.5	0.043661	0.162447
501	0.501	0.0457986	0.162471
502	0.502	0.0469984	0.163371
503	0.503	0.0460654	0.168221
504	0.504	0.0472864	0.164448
505	0.505	0.0366638	0.156345
506	0.506	0.0345222	0.154557
507	0.507	0.0318969	0.154859
508	0.508	0.0250062	0.153408
509	0.509	0.0276796	0.153144
510	0.51	0.0300101	0.153149
511	0.511	0.0265901	0.150685
512	0.512	0.0303144	0.145476
513	0.513	0.0313697	0.138831
514	0.514	0.0250248	0.13943
515	0.515	0.0239634	0.14235
516	0.516	0.0165891	0.13961
517	0.517	0.010045	0.135295
518	0.518	0.00380094	0.127566
519	0.519	-0.00462578	0.122862
520	0.52	-0.00433925	0.12109
521	0.521	-0.00780388	0.117842
522	0.522	-0.0152762	0.116338
523	0.523	-0.0170013	0.116278
524	0.524	-0.0177626	0.112587
525	0.525	-0.0203656	0.113422
526	0.526	-0.0102894	0.114878
527	0.527	-0.00847151	0.118174
528	0.528	-0.00934886	0.118957
529	0.529	-0.00539445	0.130329
530	0.53	-0.00826432	0.136013
531	0.531	-0.00269381	0.139329
532	0.532	0.000870901	0.13539
533	0.533	-0.00581088	0.137413
534	0.534	-0.0122765	0.144415
535	0.535	-0.0103946	0.142897
536	0.536	-0.00726827	0.139487
537	0.537	-0.00238415	0.135812
538	0.538	0.00542675	0.138353
539	0.539	0.00822097	0.138946
540	0.54	0.0102234	0.139988
541	0.541	0.0149013	0.135137
542	0.542	0.0170874	0.137326
543	0.543	0.0214709	0.138882
544	0.544	0.0243103	0.135892
545	0.545	0.0246445	0.128482
546	0.546	0.0283094	0.128071
547	0.547	0.0225305	0.129346
548	0.548	0.0210264	0.127978
549	0.549	0.0237846	0.130312
550	0.55	0.0284488	0.120958
551	0.551	0.0334729	0.115369
552	0.552	0.0325865	0.110156
553	0.553	0.0317244	0.112064
554	0.554	0.0397588	0.116731
555	0.555	0.0503843	0.108847
556	0.556	0.0530935	0.108057
557	0.557	0.0516445	0.115546
558	0.558	0.0514972	0.121707
559	0.559	0.0470901	0.127213
560	0.56	0.048255	0.126118
561	0.561	0.0475224	0.120636
562	0.562	0.0480867	0.126134
563	0.563	0.039758	0.124927
564	0.564	0.0351816	0.124091
565	0.565	0.029773	0.124032
566	0.566	0.0256093	0.129597
567	0.567	0.0209159	0.126008
568	0.568	0.023211	0.123603
569	0.569	0.0263266	0.128421
570	0.57	0.0268982	0.12888
571	0.571	0.0233475	0.128518
572	0.572	0.0269587	0.128945
573	0.573	0.0291609	0.126226
574	0.574	0.030326	0.126957
575	0.575	0.0270415	0.126884
576	0.576	0.0217412	0.132191
577	0.577	0.0197927	0.135139
578	0.578	0.017035	0.135264
579	0.579	0.0192164	0.131304
580	0.58	0.0166987	0.128922
581	0.581	0.0104599	0.132297
582	0.582	0.00768792	0.141555
583	0.583	-0.000679759	0.141064
584	0.584	0.00790855	0.143869
585	0.585	0.00997256	0.138216
586	0.586	0.0144595	0.13514
587	0.587	0.0161614	0.13467
588	0.588	0.01317	0.134498
589	0.589	-0.00121673	0.138474
590	0.59	-0.0214928	0.135618
591	0.591	-0.0493083	0.133471
592	0.592	-0.0807108	0.138936
593	0.593	-0.0848661	0.145681
594	0.594	-0.083697	0.150434
595	0.595	-0.0817798	0.15459
596	0.596	-0.0812936	0.151452
597	0.597	-0.0830497	0.154821
598	0.598	-0.0791349	0.159693
599	0.599	-0.06987	0.156174
600	0.6	-0.0701289	0.150723
601	0.601	-0.07028	0.147762
602	0.602	-0.0627184	0.150487
603	0.603	-0.0558177	0.149977
604	0.604	-0.054045	0.148558
605	0.605	-0.0635872	0.150247
606	0.606	-0.0727137	0.153861
607	0.607	-0.080684	0.156546
608	0.608	-0.0899332	0.160073
609	0.609	-0.0827962	0.165991
610	0.61	-0.0658151	0.161597
611	0.611	-0.0477786	0.153767
612	0.612	-0.0176821	0.150692
613	0.613	0.014944	0.147263
614	0.614	0.0138014	0.147194
615	0.615	0.0113008	0.148657
616	0.616	0.0056589	0.149842
617	0.617	0.00240379	0.152252
618	0.618	0.00364388	0.146296
619	0.619	0.00411132	0.137461
620	0.62	-0.000616499	0.136289
621	0.621	-0.00328335	0.145885
622	0.622	-0.00312056	0.149485
623	0.623	-0.00502855	0.151933
624	0.624	-0.00909752	0.149006
625	0.625	-0.00883375	0.151804
626	0.626	-0.000517883	0.149107
627	0.627	0.007167	0.151942
628	0.628	0.0168911	0.148039
629	0.629	0.0308335	0.144613
630	0.63	0.0330412	0.138379
631	0.631	0.028654	0.139355
632	0.632	0.0307307	0.144145
633	0.633	0.0261486	0.144837
634	0.634	0.0272437	0.150498
635	0.635	0.0277141	0.143678
636	0.636	0.0228274	0.134221
637	0.637	0.0200741	0.127741
638	0.638	0.0228282	0.121547
639	0.639	0.0181165	0.119093
640	0.64	0.0154027	0.125306
641	0.641	0.0150711	0.123594
642	0.642	0.0161557	0.115939
643	0.643	0.0229752	0.11109
644	0.644	0.0259774	0.110407
645	0.645	0.0267026	0.115108
646	0.646	0.0263419	0.111422
647	0.647	0.026598	0.108631
648	0.648	0.0244415	0.10199
649	0.649	0.0145201	0.0983519
650	0.65	0.00198966	0.0964765
651	0.651	-0.00285566	0.100502
652	0.652	-9.02252e-05	0.0990246
653	0.653	-0.00110856	0.0977484
654	0.654	0.00349721	0.0957608
655	0.655	0.00091592	0.0869242
656	0.656	-0.00471668	0.0812504
657	0.657	-0.00539552	0.0829886
658	0.658	-0.0105355	0.0832265
659	0.659	-0.0223765	0.0890171
660	0.66	-0.0254647	0.0960265
661	0.661	-0.0311729	0.0937056
662	0.662	-0.0367199	0.0961374
663	0.663	-0.0411538	0.101281
664	0.664	-0.0528192	0.102793
665	0.665	-0.0624566	0.101416
666	0.666	-0.0672721	0.0994526
667	0.667	-0.0689554	0.101556
668	0.668	-0.0787877	0.101916
669	0.669	-0.088193	0.107453
670	0.67	-0.097409	0.116183
671	0.671	-0.106154	0.121367
672	0.672	-0.124982	0.118834
673	0.673	-0.157234	0.117358
674	0.674	-0.20283	0.119478
675	0.675	-0.263638	0.119109
676	0.676	-0.357235	0.123297
677	0.677	-0.503441	0.128381
678	0.678	-0.66716	0.124934
679	0.679	-0.647212	0.12081
680	0.68	-0.62487	0.120812
681	0.681	-0.608934	0.116127
682	0.682	-0.602303	0.111331
683	0.683	-0.592189	0.112238
684	0.684	-0.588928	0.116708
685	0.685	-0.574546	0.118618
686	0.686	-0.558649	0.119174
687	0.687	-0.55334	0.11761
688	0.688	-0.544174	0.120869
689	0.689	-0.532316	0.116953
690	0.69	-0.517086	0.11831
691	0.691	-0.494978	0.115452
692	0.692	-0.476941	0.116072
693	0.693	-0.456709	0.120394
694	0.694	-0.419666	0.125295
695	0.695	-0.372231	0.126686
696	0.696	-0.315803	0.128446
697	0.697	-0.221952	0.126684
698	0.698	-0.0724745	0.126514
699	0.699	0.093641	0.136086
700	0.7	0.0784489	0.137787
701	0.701	0.0697348	0.13903
702	0.702	0.0565755	0.142126
703	0.703	0.0493053	0.147617
704	0.704	0.0402807	0.146658
705	0.705	0.0259967	0.144928
706	0.706	0.00937225	0.144064
707	0.707	0.00319076	0.134049
708	0.708	0.0112951	0.129492
709	0.709	0.017485	0.127347
710	0.71	0.0169203	0.13084
711	0.711	0.0186537	0.13351
712	0.712	0.0183547	0.13066
713	0.713	0.0287368	0.129777
714	0.714	0.0345107	0.129128
715	0.715	0.0300597	0.130111
716	0.716	0.0323872	0.126841
717	0.717	0.0358752	0.124052
718	0.718	0.0346652	0.127568
719	0.719	0.0310307	0.133752
720	0.72	0.0261506	0.13142
721	0.721	0.0343548	0.135445
722	0.722	0.034355	0.136865
723	0.723	0.0362469	0.135376
724	0.724	0.0394598	0.129361
725	0.725	0.0416889	0.124654
726	0.726	0.055924	0.116239
727	0.727	0.0658667	0.113499
728	0.728	0.0559415	0.122319
729	0.729	0.0436549	0.123617
730	0.73	0.0345545	0.122507
731	0.731	0.0276498	0.123683
732	0.732	0.0236996	0.119992
733	0.733	0.0156627	0.125478
734	0.734	0.00405616	0.120747
735	0.735	-0.00336619	0.119606
736	0.736	-0.00381819	0.119921
737	0.737	-0.0123983	0.126156
738	0.738	-0.022398	0.132007
739	0.739	-0.0307655	0.12727
740	0.74	-0.0462032	0.120009
741	0.741	-0.042553	0.118884
742	0.742	-0.0512453	0.115328
743	0.743	-0.0570104	0.118784
744	0.744	-0.0585786	0.121145
745	0.745	-0.059001	0.131689
746	0.746	-0.0617755	0.137822
747	0.747	-0.069528	0.145559
748	0.748	-0.0723274	0.150817
749	0.749	-0.0599306	0.151753
750	0.75	-0.0555743	0.15956
751	0.751	-0.0554395	0.166036
752	0.752	-0.0504245	0.17125
753	0.753	-0.0585336	0.170716
754	0.754	-0.0634732	0.167394
755	0.755	-0.077227	0.169082
756	0.756	-0.0970923	0.169259
757	0.757	-0.132401	0.162356
758	0.758	-0.165573	0.158512
759	0.759	-0.156562	0.158588
760	0.76	-0.146601	0.163857
761	0.761	-0.127457	0.167846
762	0.762	-0.128071	0.173502
763	0.763	-0.121677	0.179747
764	0.764	-0.125177	0.172768
765	0.765	-0.127621	0.174623
766	0.766	-0.131803	0.167878
767	0.767	-0.140959	0.164658
768	0.768	-0.149389	0.156898
769	0.769	-0.14256	0.150433
770	0.77	-0.139048	0.149095
771	0.771	-0.131131	0.142353
772	0.772	-0.131205	0.136434
773	0.773	-0.125858	0.129378
774	0.774	-0.112759	0.127379
775	0.775	-0.0998638	0.129515
776	0.776	-0.0766474	0.132554
777	0.777	-0.0478552	0.130961
778	0.778	-0.0134682	0.139478
779	0.779	0.0253073	0.139502
780	0.78	0.026124	0.135436
781	0.781	0.0305929	0.138076
782	0.782	0.0324074	0.144005
783	0.783	0.0408085	0.144427
784	0.784	0.0419467	0.14328
785	0.785	0.0501137	0.151058
786	0.786	0.0595247	0.151942
787	0.787	0.0718187	0.152166
788	0.788	0.0875051	0.149912
789	0.789	0.105978	0.151659
790	0.79	0.106896	0.153154
791	0.791	0.105221	0.155683
792	0.792	0.105812	0.156197
793	0.793	0.106808	0.154833
794	0.794	0.112586	0.162663
795	0.795	0.113518	0.164875
796	0.796	0.112042	0.167301
797	0.797	0.107138	0.172306
798	0.798	0.106153	0.173813
799	0.799	0.110173	0.16711
800	0.8	0.110433	0.170162
801	0.801	0.113537	0.174632
802	0.802	0.108712	0.174803
803	0.803	0.110776	0.170696
804	0.804	0.104182	0.165865
805	0.805	0.102856	0.165967
806	0.806	0.104327	0.162755
807	0.807	0.0983509	0.160546
808	0.808	0.0954518	0.169043
809	0.809	0.0989584	0.176214
810	0.81	0.0983662	0.178382
811	0.811	0.0898929	0.184096
812	0.812	0.0879416	0.178541
813	0.813	0.0803732	0.178543
814	0.814	0.0774542	0.182958
815	0.815	0.0710452	0.175904
816	0.816	0.0666183	0.181105
817	0.817	0.0648726	0.179503
818	0.818	0.0644525	0.172153
819	0.819	0.061983	0.172012
820	0.82	0.0608149	0.172747
821	0.821	0.0608467	0.16734
822	0.822	0.0586973	0.169109
823	0.823	0.0602976	0.16611
824	0.824	0.060771	0.165506
825	0.825	0.0628479	0.165608
826	0.826	0.0605726	0.173566
827	0.827	0.0508824	0.173388
828	0.828	0.0441202	0.174587
829	0.829	0.025486	0.16806
830	0.83	-0.00282314	0.163233
831	0.831	-0.0331554	0.162015
832	0.832	-0.0217513	0.159441
833	0.833	-0.014073	0.160081
834	0.834	-0.00403035	0.165328
835	0.835	0.00121284	0.164385
836	0.836	0.000924862	0.16216
837	0.837	0.0037457	0.15556
838	0.838	0.00803976	0.158365
839	0.839	0.0105564	0.16029
840	0.84	0.00781806	0.163657
841	0.841	0.00352337	0.164655
842	0.842	0.00124371	0.166841
843	0.843	-0.000325814	0.157957
844	0.844	0.000320932	0.153097
845	0.845	-0.000301018	0.152602
846	0.846	0.00313695	0.15511
847	0.847	0.00653909	0.149814
848	0.848	0.0120822	0.149404
849	0.849	0.0244713	0.148564
850	0.85	0.0453362	0.146001
851	0.851	0.0707274	0.145831
852	0.852	0.103294	0.148135
853	0.853	0.0968783	0.148508
854	0.854	0.0876241	0.14709
855	0.855	0.086002	0.142906
856	0.856	0.0880753	0.141187
857	0.857	0.0844162	0.148747
858	0.858	0.084414	0.149578
859	0.859	0.0817315	0.148008
860	0.86	0.0794394	0.141388
861	0.861	0.0789726	0.132257
862	0.862	0.0851021	0.126284
863	0.863	0.0851036	0.123046
864	0.864	0.0897716	0.129223
865	0.865	0.0948498	0.135759
866	0.866	0.0914169	0.133975
867	0.867	0.0898821	0.132286
868	0.868	0.0922461	0.129828
869	0.869	0.0966575	0.127202
870	0.87	0.0965748	0.122574
871	0.871	0.0976743	0.113225
872	0.872	0.0980614	0.115214
873	0.873	0.0964242	0.117152
874	0.874	0.102907	0.112798
875	0.875	0.104592	0.11625
876	0.876	0.102195	0.111358
877	0.877	0.0991005	0.107251
878	0.878	0.102851	0.101807
879	0.879	0.102553	0.103359
880	0.88	0.0979355	0.102871
881	0.881	0.10517	0.108489
882	0.882	0.109167	0.104669
883	0.883	0.107177	0.108466
884	0.884	0.114339	0.109332
885	0.885	0.115142	0.112931
886	0.886	0.107973	0.11376
887	0.887	0.106636	0.113958
888	0.888	0.106125	0.112408
889	0.889	0.106641	0.10775
890	0.89	0.106998	0.106347
891	0.891	0.103986	0.109663
892	0.892	0.0940542	0.120002
893	0.893	0.0933504	0.116506
894	0.894	0.0942439	0.112991
895	0.895	0.0867442	0.122084
896	0.896	0.0842622	0.11894
897	0.897	0.0806578	0.126549
898	0.898	0.0814372	0.132502
899	0.899	0.0796726	0.139246
900	0.9	0.075631	0.139073
901	0.901	0.0770459	0.135271
902	0.902	0.0741156	0.130279
903	0.903	0.07649	0.136845
904	0.904	0.0786754	0.138563
905	0.905	0.071979	0.135921
906	0.906	0.0642306	0.131169
907	0.907	0.063105	0.125463
908	0.908	0.065838	0.125563
909	0.909	0.059801	0.129609
910	0.91	0.0450149	0.13336
911	0.911	0.038417	0.136565
912	0.912	0.0389722	0.136942
913	0.913	0.0447927	0.133364
914	0.914	0.0467326	0.137909
915	0.915	0.0376949	0.144078
916	0.916	0.0349839	0.138443
917	0.917	0.034988	0.143813
918	0.918	0.0376533	0.139722
919	0.919	0.0351017	0.131177
920	0.92	0.0367103	0.121941
921	0.921	0.0321096	0.119202
922	0.922	0.029078	0.119738
923	0.923	0.0208373	0.123188
924	0.924	0.0144894	0.121929
925	0.925	0.0135243	0.120878
926	0.926	0.010486	0.120568
927	0.927	0.00933287	0.117167
928	0.928	0.0170052	0.114443
929	0.929	0.0166479	0.113843
930	0.93	0.0205313	0.106797
931	0.931	0.0308144	0.108469
932	0.932	0.0331917	0.103017
933	0.933	0.0322386	0.102835
934	0.934	0.0285248	0.102914
935	0.935	0.0287461	0.0966538
936	0.936	0.0324021	0.0885391
937	0.937	0.0364415	0.0907649
938	0.938	0.0335738	0.086792
939	0.939	0.0310778	0.0842195
940	0.94	0.0285894	0.0832498
941	0.941	0.0265057	0.0884415
942	0.942	0.0304902	0.0854109
943	0.943	0.0329792	0.0813084
944	0.944	0.0328907	0.0803206
945	0.945	0.0274375	0.0864929
946	0.946	0.0236722	0.0918444
947	0.947	0.0303792	0.0949503
948	0.948	0.0349845	0.0974449
949	0.949	0.0261096	0.0970659
950	0.95	0.0258008	0.0978971
951	0.951	0.0213048	0.0943226
952	0.952	0.0166525	0.0870647
953	0.953	0.0159964	0.0924379
954	0.954	0.0192958	0.0880989
955	0.955	0.0229379	0.0849622
956	0.956	0.0178926	0.0830558
957	0.957	0.0212558	0.0850524
958	0.958	0.0261747	0.0748892
959	0.959	0.0271712	0.074872
960	0.96	0.025177	0.0752731
961	0.961	0.0262416	0.0816705
962	0.962	0.0282618	0.0769174
963	0.963	0.0323978	0.0790245
964	0.964	0.0353769	0.0817642
965	0.965	0.0433583	0.0825937
966	0.966	0.055237	0.0819573
967	0.967	0.0596975	0.0826
968	0.968	0.0621961	0.0822054
969	0.969	0.058873	0.0811447
970	0.97	0.0614019	0.0875655
971	0.971	0.0564211	0.082421
972	0.972	0.058439	0.087165
973	0.973	0.0614222	0.0941244
974	0.974	0.0599723	0.0874999
975	0.975	0.0612582	0.0864832
976	0.976	0.0605112	0.096159
977	0.977	0.0653616	0.10962
978	0.978	0.0638534	0.109311
979	0.979	0.0617361	0.113533
980	0.98	0.0652671	0.115499
981	0.981	0.0715307	0.11585
982	0.982	0.0722326	0.112763
983	0.983	0.0744126	0.113596
984	0.984	0.0743861	0.11585
985	0.985	0.0712948	0.115329
986	0.986	0.0696521	0.114055
987	0.987	0.0648691	0.110251
988	0.988	0.0587121	0.108111
989	0.989	0.0511768	0.109058
990	0.99	0.0459912	0.11064
991	0.991	0.0452222	0.10624
992	0.992	0.0472137	0.112585
993	0.993	0.0469114	0.111072
994	0.994	0.0432644	0.108564
995	0.995	0.0461356	0.114409
996	0.996	0.0345125	0.118042
997	0.997	0.0271677	0.117199
998	0.998	0.0074273	0.112724
999	0.999	-0.0149806	0.115771
1000	1	-0.0498767	0.119324
1001	1.001	-0.0851447	0.1186
1002	1.002	-0.0870374	0.119544
1003	1.003	-0.0838089	0.123758
1004	1.004	-0.0885495	0.129121
1005	1.005	-0.0897384	0.136249
1006	1.006	-0.0881185	0.139139
1007	1.007	-0.0889692	0.140637
1008	1.008	-0.090488	0.140244
1009	1.009	-0.091231	0.136472
1010	1.01	-0.088519	0.139629
1011	1.011	-0.0828088	0.138697
1012	1.012	-0.087773	0.144711
1013	1.013	-0.0846825	0.139484
1014	1.014	-0.0787595	0.148061
1015	1.015	-0.0719803	0.146163
1016	1.016	-0.0664966	0.144733
1017	1.017	-0.0639564	0.150641
1018	1.018	-0.0629001	0.14913
1019	1.019	-0.0474974	0.150165
1020	1.02	-0.0201436	0.148921
1021	1.021	0.011402	0.1441
1022	1.022	0.0420797	0.137784
1023	1.023	0.0294953	0.136023
1024	1.024	0.0176703	0.125475
1025	1.025	0.0170592	0.11623
1026	1.026	0.0184226	0.108216
1027	1.027	0.0164285	0.111495
1028	1.028	0.0147433	0.113026
1029	1.029	0.0188757	0.112717
1030	1.03	0.031272	0.110684
1031	1.031	0.0323722	0.101359
1032	1.032	0.0335788	0.103855
1033	1.033	0.0379549	0.101101
1034	1.034	0.034664	0.10291
1035	1.035	0.0311424	0.0984576
1036	1.036	0.0241577	0.0935729
1037	1.037	0.0147603	0.0899485
1038	1.038	0.0232326	0.081111
1039	1.039	0.0336539	0.0822505
1040	1.04	0.0403011	0.0799896
1041	1.041	0.0416077	0.0763283
1042	1.042	0.044871	0.0847017
1043	1.043	0.0506421	0.0872569
1044	1.044	0.0658199	0.0928488
1045	1.045	0.0741519	0.103519
1046	1.046	0.0740791	0.107997
1047	1.047	0.0723225	0.106316
1048	1.048	0.0795344	0.0999438
1049	1.049	0.0797265	0.0983466
1050	1.05	0.0708937	0.10029
1051	1.051	0.0617422	0.105819
1052	1.052	0.0633989	0.114001
1053	1.053	0.0622156	0.110856
1054	1.054	0.0569738	0.110174
1055	1.055	0.0571329	0.115413
1056	1.056	0.0589716	0.110573
1057	1.057	0.0680648	0.118706
1058	1.058	0.0693583	0.125261
1059	1.059	0.0688688	0.133519
1060	1.06	0.0596078	0.136807
1061	1.061	0.0520952	0.131215
1062	1.062	0.0403558	0.132546
1063	1.063	0.0330556	0.132096
1064	1.064	0.0232152	0.136125
1065	1.065	0.0216519	0.139635
1066	1.066	0.0250242	0.141079
1067	1.067	0.0277042	0.146998
1068	1.068	0.0278329	0.152158
1069	1.069	0.0220431	0.157621
1070	1.07	0.0258688	0.157505
1071	1.071	0.0360417	0.155416
1072	1.072	0.0310107	0.155466
1073	1.073	0.027433	0.150679
1074	1.074	0.0281256	0.15344
1075	1.075	0.0363074	0.156504
1076	1.076	0.0347968	0.156316
1077	1.077	0.0321551	0.165642
1078	1.078	0.0295359	0.166185
1079	1.079	0.0338093	0.162044
1080	1.08	0.032204	0.155019
1081	1.081	0.0392642	0.153705
1082	1.082	0.0482311	0.165836
1083	1.083	0.0562416	0.170355
1084	1.084	0.0650797	0.165713
1085	1.085	0.0729421	0.167068
1086	1.086	0.0692051	0.16551
1087	1.087	0.066047	0.166838
1088	1.088	0.0600718	0.16882
1089	1.089	0.0589482	0.167314
1090	1.09	0.0653389	0.163492
1091	1.091	0.0678678	0.164383
1092	1.092	0.0654329	0.169398
1093	1.093	0.0759445	0.170499
1094	1.094	0.078724	0.181536
1095	1.095	0.0816268	0.179042
1096	1.096	0.0865014	0.181466
1097	1.097	0.0904928	0.182372
1098	1.098	0.0979257	0.179038
1099	1.099	0.0955029	0.178746
1100	1.1	0.097871	0.180176
1101	1.101	0.0990457	0.183484
1102	1.102	0.101695	0.175404
1103	1.103	0.101213	0.168067
1104	1.104	0.100625	0.167634
1105	1.105	0.102551	0.167933
1106	1.106	0.101248	0.158511
1107	1.107	0.106911	0.150311
1108	1.108	0.111881	0.148666
1109	1.109	0.120079	0.151118
1110	1.11	0.120813	0.15095
1111	1.111	0.119114	0.15306
1112	1.112	0.118301	0.151171
1113	1.113	0.122565	0.146141
1114	1.114	0.118905	0.141253
1115	1.115	0.116733	0.133899
1116	1.116	0.113331	0.132403
1117	1.117	0.10978	0.129969
1118	1.118	0.104482	0.125929
1119	1.119	0.0952449	0.122955
1120	1.12	0.0901197	0.125559
1121	1.121	0.075721	0.12565
1122	1.122	0.0736859	0.129769
1123	1.123	0.0668932	0.140812
1124	1.124	0.0598613	0.142411
1125	1.125	0.0608696	0.144313
1126	1.126	0.0513486	0.151291
1127	1.127	0.0488407	0.160201
1128	1.128	0.0426594	0.166278
1129	1.129	0.04191	0.163126
1130	1.13	0.0399855	0.153274
1131	1.131	0.0311259	0.153367
1132	1.132	0.0259644	0.153117
1133	1.133	0.0254605	0.152323
1134	1.134	0.0174104	0.158776
1135	1.135	0.0136311	0.159602
1136	1.136	0.00830984	0.156161
1137	1.137	0.0104901	0.158617
1138	1.138	0.00809802	0.152309
1139	1.139	0.0119967	0.154633
1140	1.14	0.0173869	0.156436
1141	1.141	0.0242488	0.153662
1142	1.142	0.035519	0.148283
1143	1.143	0.0377757	0.1431
1144	1.144	0.0433845	0.139309
1145	1.145	0.0410766	0.135536
1146	1.146	0.0377871	0.131275
1147	1.147	0.0388598	0.126466
1148	1.148	0.0391357	0.12767
1149	1.149	0.0343102	0.125017
1150	1.15	0.0251295	0.123159
1151	1.151	0.0194676	0.124286
1152	1.152	0.0255066	0.118991
1153	1.153	0.0239354	0.112823
1154	1.154	0.0168187	0.111499
1155	1.155	0.0169459	0.105249
1156	1.156	0.0197775	0.105295
1157	1.157	0.0245326	0.106555
1158	1.158	0.0217165	0.108618
1159	1.159	0.0214028	0.114622
1160	1.16	0.0252643	0.112616
1161	1.161	0.0258246	0.112655
1162	1.162	0.025305	0.113082
1163	1.163	0.028448	0.120896
1164	1.164	0.0295835	0.120797
1165	1.165	0.0238692	0.119134
1166	1.166	0.0280363	0.118222
1167	1.167	0.0321389	0.11684
1168	1.168	0.0410271	0.115574
1169	1.169	0.0515753	0.112588
1170	1.17	0.0541886	0.112683
1171	1.171	0.0576433	0.11272
1172	1.172	0.0607876	0.112354
1173	1.173	0.0615878	0.117179
1174	1.174	0.0636227	0.122189
1175	1.175	0.0676347	0.127191
1176	1.176	0.0726721	0.131096
1177	1.177	0.0708777	0.13162
1178	1.178	0.0714919	0.125099
1179	1.179	0.0664247	0.12653
1180	1.18	0.0639488	0.125785
1181	1.181	0.0605292	0.129689
1182	1.182	0.0584853	0.136336
1183	1.183	0.0586803	0.135299
1184	1.184	0.0547691	0.131068
1185	1.185	0.0489248	0.132768
1186	1.186	0.0601261	0.135015
1187	1.187	0.0601716	0.136901
1188	1.188	0.0634659	0.135503
1189	1.189	0.058145	0.129296
1190	1.19	0.0526	0.124141
1191	1.191	0.056797	0.119331
1192	1.192	0.0574178	0.124035
1193	1.193	0.0594355	0.119613
1194	1.194	0.0560863	0.113206
1195	1.195	0.0602775	0.1142
1196	1.196	0.0614109	0.111033
1197	1.197	0.0611767	0.112385
1198	1.198	0.0595122	0.115564
1199	1.199	0.0654524	0.121644
1200	1.2	0.0763244	0.119091
1201	1.201	0.0761175	0.115037
1202	1.202	0.0744394	0.11078
1203	1.203	0.075309	0.107397
1204	1.204	0.0794047	0.105605
1205	1.205	0.0816163	0.105326
1206	1.206	0.0888112	0.107089
1207	1.207	0.0799253	0.105503
1208	1.208	0.0802155	0.112638
1209	1.209	0.0753628	0.118125
1210	1.21	0.0728735	0.123588
1211	1.211	0.0701974	0.128894
1212	1.212	0.0699049	0.135446
1213	1.213	0.0731206	0.13499
1214	1.214	0.0723441	0.142949
1215	1.215	0.0715456	0.146223
1216	1.216	0.0728013	0.141581
1217	1.217	0.0710174	0.137586
1218	1.218	0.068394	0.129845
1219	1.219	0.0707242	0.125775
1220	1.22	0.0645191	0.130265
1221	1.221	0.0566828	0.132879
1222	1.222	0.058819	0.135557
1223	1.223	0.0646935	0.130126
1224	1.224	0.062699	0.118584
1225	1.225	0.0563645	0.115945
1226	1.226	0.0549269	0.117839
1227	1.227	0.0503518	0.108796
1228	1.228	0.0486151	0.105534
1229	1.229	0.0448847	0.0981745
1230	1.23	0.0394432	0.0899396
1231	1.231	0.0424346	0.0858099
1232	1.232	0.0457618	0.0837089
1233	1.233	0.0457478	0.0764609
1234	1.234	0.0394145	0.069806
1235	1.235	0.0377638	0.0652939
1236	1.236	0.0413331	0.0694775
1237	1.237	0.0354575	0.0653901
1238	1.238	0.0341177	0.0663358
1239	1.239	0.0333224	0.0699995
1240	1.24	0.0327911	0.0670286
1241	1.241	0.0315959	0.0623061
1242	1.242	0.0326677	0.0598448
1243	1.243	0.0338009	0.0608179
1244	1.244	0.0310714	0.0640159
1245	1.245	0.0266489	0.0682022
1246	1.246	0.0222463	0.0685749
1247	1.247	0.0284789	0.0644186
1248	1.248	0.0299182	0.0638394
1249	1.249	0.0329456	0.0648002
1250	1.25	0.0327138	0.0625749
1251	1.251	0.0404912	0.0661982
1252	1.252	0.0381825	0.0652228
1253	1.253	0.0288867	0.0607706
1254	1.254	0.0196427	0.0616858
1255	1.255	0.0186738	0.0715735
1256	1.256	0.00975669	0.0764458
1257	1.257	-0.00069165	0.0776522
1258	1.258	-0.0190806	0.0890646
1259	1.259	-0.0441156	0.0919933
1260	1.26	-0.0437153	0.0917009
1261	1.261	-0.0460661	0.0981406
1262	1.262	-0.0449819	0.100587
1263	1.263	-0.0448139	0.098071
1264	1.264	-0.047797	0.0914987
1265	1.265	-0.0500341	0.0962727
1266	1.266	-0.0480952	0.0992976
1267	1.267	-0.0443414	0.099133
1268	1.268	-0.0554578	0.099641
1269	1.269	-0.0560665	0.105643
1270	1.27	-0.0605117	0.101939
1271	1.271	-0.0524258	0.104392
1272	1.272	-0.0516838	0.108833
1273	1.273	-0.0485922	0.111825
1274	1.274	-0.0441369	0.121115
1275	1.275	-0.0370442	0.120054
1276	1.276	-0.0343781	0.114376
1277	1.277	-0.0253688	0.107658
1278	1.278	-0.0226922	0.103531
1279	1.279	-0.00761201	0.104948
1280	1.28	0.0170865	0.105364
1281	1.281	0.0193166	0.103335
1282	1.282	0.0179098	0.0997935
1283	1.283	0.0165723	0.102797
1284	1.284	0.0182002	0.0996036
1285	1.285	0.0205056	0.10011
1286	1.286	0.019648	0.0987377
1287	1.287	0.0211888	0.0959101
1288	1.288	0.0206116	0.0969439
1289	1.289	0.0213632	0.0988653
1290	1.29	0.0226855	0.0969129
1291	1.291	0.0277967	0.102903
1292	1.292	0.0256842	0.104986
1293	1.293	0.0212996	0.100725
1294	1.294	0.0176852	0.100045
1295	1.295	0.0205639	0.0964301
1296	1.296	0.0225029	0.103402
1297	1.297	0.0255177	0.102709
1298	1.298	0.0278874	0.10224
1299	1.299	0.0362437	0.0995553
1300	1.3	0.0411502	0.0901044
1301	1.301	0.0428769	0.0918252
1302	1.302	0.0350568	0.0969675
1303	1.303	0.0294221	0.0957349
1304	1.304	0.0298846	0.0954796
1305	1.305	0.0278026	0.102217
1306	1.306	0.0220914	0.105457
1307	1.307	0.02207	0.101532
1308	1.308	0.0144979	0.105449
1309	1.309	0.00267897	0.104428
1310	1.31	-0.00669713	0.101598
1311	1.311	-0.0370162	0.102051
1312	1.312	-0.0796402	0.0988905
1313	1.313	-0.130589	0.0980013
1314	1.314	-0.134129	0.0988587
1315	1.315	-0.131744	0.100005
1316	1.316	-0.135521	0.0966814
1317	1.317	-0.136193	0.0914611
1318	1.318	-0.141846	0.0883599
1319	1.319	-0.146722	0.090022
1320	1.32	-0.143523	0.0914989
1321	1.321	-0.138592	0.0906126
1322	1.322	-0.136013	0.0949782
1323	1.323	-0.13086	0.092172
1324	1.324	-0.123561	0.0977463
1325	1.325	-0.121222	0.0992446
1326	1.326	-0.119579	0.100218
1327	1.327	-0.111931	0.102581
1328	1.328	-0.105291	0.105959
1329	1.329	-0.0964311	0.107105
1330	1.33	-0.0796552	0.112953
1331	1.331	-0.0653907	0.118737
1332	1.332	-0.037246	0.117185
1333	1.333	0.00383409	0.113271
1334	1.334	0.0521637	0.110288
1335	1.335	0.0560337	0.107526
1336	1.336	0.0528686	0.106263
1337	1.337	0.057715	0.107138
1338	1.338	0.0600348	0.109382
1339	1.339	0.0696258	0.11213
1340	1.34	0.0692841	0.110322
1341	1.341	0.0633866	0.108278
1342	1.342	0.0583648	0.111396
1343	1.343	0.0533351	0.101956
1344	1.344	0.0577625	0.10241
1345	1.345	0.0599128	0.0981121
1346	1.346	0.057367	0.0934609
1347	1.347	0.0549455	0.0931328
1348	1.348	0.0497567	0.0920944
1349	1.349	0.0457357	0.0958526
1350	1.35	0.0395347	0.0976962
1351	1.351	0.0383394	0.0951522
1352	1.352	0.0383451	0.094245
1353	1.353	0.0387082	0.101554
1354	1.354	0.0397609	0.107599
1355	1.355	0.0382374	0.113195
1356	1.356	0.0412624	0.114895
1357	1.357	0.044561	0.119452
1358	1.358	0.042355	0.125447
1359	1.359	0.0442225	0.127829
1360	1.36	0.0499798	0.129704
1361	1.361	0.0591008	0.13311
1362	1.362	0.0610408	0.13748
1363	1.363	0.0602193	0.14136
1364	1.364	0.0689747	0.150505
1365	1.365	0.0663185	0.155886
1366	1.366	0.0670559	0.16017
1367	1.367	0.0678464	0.162182
1368	1.368	0.0735092	0.16127
1369	1.369	0.0827425	0.162568
1370	1.37	0.0811728	0.160451
1371	1.371	0.0912426	0.157653
1372	1.372	0.0905575	0.154672
1373	1.373	0.0884432	0.151327
1374	1.374	0.0888221	0.15054
1375	1.375	0.0864877	0.152224
1376	1.376	0.0886699	0.147915
1377	1.377	0.0907945	0.152196
1378	1.378	0.0915576	0.152214
1379	1.379	0.0921963	0.147327
1380	1.38	0.0858552	0.15078
1381	1.381	0.0770262	0.149729
1382	1.382	0.0717324	0.148585
1383	1.383	0.0685343	0.142749
1384	1.384	0.0706478	0.140179
1385	1.385	0.0679866	0.132887
1386	1.386	0.0742364	0.125011
1387	1.387	0.0760942	0.120706
1388	1.388	0.0720904	0.115961
1389	1.389	0.0700383	0.114963
1390	1.39	0.0692599	0.112344
1391	1.391	0.0665868	0.105933
1392	1.392	0.0697145	0.106962
1393	1.393	0.0802268	0.111018
1394	1.394	0.0833108	0.117547
1395	1.395	0.0849296	0.11829
1396	1.396	0.0904832	0.113777
1397	1.397	0.0944017	0.115562
1398	1.398	0.0980118	0.113025
1399	1.399	0.101735	0.114887
1400	1.4	0.109172	0.114023
1401	1.401	0.122024	0.103312
1402	1.402	0.124569	0.102415
1403	1.403	0.127216	0.105936
1404	1.404	0.132942	0.109461
1405	1.405	0.134226	0.108292
1406	1.406	0.133283	0.116564
1407	1.407	0.132311	0.123276
1408	1.408	0.128908	0.122151
1409	1.409	0.134975	0.124114
1410	1.41	0.13605	0.122369
1411	1.411	0.132235	0.124687
1412	1.412	0.14017	0.129225
1413	1.413	0.134127	0.12752
1414	1.414	0.123991	0.125081
1415	1.415	0.120119	0.127712
1416	1.416	0.121039	0.125189
1417	1.417	0.119493	0.1289
1418	1.418	0.121797	0.124988
1419	1.419	0.120127	0.130219
1420	1.42	0.118563	0.128356
1421	1.421	0.112518	0.130093
1422	1.422	0.107482	0.13588
1423	1.423	0.114399	0.137986
1424	1.424	0.120263	0.133938
1425	1.425	0.120796	0.133735
1426	1.426	0.123532	0.135827
1427	1.427	0.123818	0.132013
1428	1.428	0.119694	0.130329
1429	1.429	0.123664	0.134378
1430	1.43	0.126287	0.135429
1431	1.431	0.128784	0.136668
1432	1.432	0.130475	0.133797
1433	1.433	0.121713	0.136525
1434	1.434	0.123832	0.136948
1435	1.435	0.125733	0.140332
1436	1.436	0.128504	0.133193
1437	1.437	0.125746	0.130703
1438	1.438	0.126513	0.123218
1439	1.439	0.125885	0.121951
1440	1.44	0.124464	0.113049
1441	1.441	0.1225	0.109101
1442	1.442	0.128099	0.106537
1443	1.443	0.129422	0.110207
1444	1.444	0.124988	0.113014
1445	1.445	0.116653	0.119914
1446	1.446	0.119559	0.120899
1447	1.447	0.117812	0.126462
1448	1.448	0.117215	0.129368
1449	1.449	0.118441	0.125206
1450	1.45	0.116764	0.122606
1451	1.451	0.114827	0.121762
1452	1.452	0.113632	0.12529
1453	1.453	0.106937	0.130507
1454	1.454	0.114533	0.128916
1455	1.455	0.111617	0.1314
1456	1.456	0.115064	0.133259
1457	1.457	0.119038	0.132734
1458	1.458	0.121697	0.129001
1459	1.459	0.121968	0.130222
1460	1.46	0.106919	0.125453
1461	1.461	0.101629	0.127728
1462	1.462	0.0984658	0.125856
1463	1.463	0.0934067	0.131084
1464	1.464	0.0883499	0.132133
1465	1.465	0.0834066	0.129964
1466	1.466	0.0826675	0.124123
1467	1.467	0.0776847	0.125683
1468	1.468	0.0742761	0.120752
1469	1.469	0.0694291	0.118479
1470	1.47	0.0625496	0.116129
1471	1.471	0.0636709	0.117701
1472	1.472	0.0591205	0.118995
1473	1.473	0.0566646	0.116968
1474	1.474	0.0614168	0.110967
1475	1.475	0.059191	0.10975
1476	1.476	0.0593515	0.103537
1477	1.477	0.0592684	0.100762
1478	1.478	0.0520162	0.100552
1479	1.479	0.0505024	0.102975
1480	1.48	0.0476986	0.104805
1481	1.481	0.0519673	0.114624
1482	1.482	0.055075	0.11738
1483	1.483	0.0548801	0.120768
1484	1.484	0.0507195	0.117922
1485	1.485	0.0494819	0.111128
1486	1.486	0.0486308	0.111011
1487	1.487	0.0506781	0.115364
1488	1.488	0.050324	0.116434
1489	1.489	0.0466426	0.114466
1490	1.49	0.0465592	0.112788
1491	1.491	0.0510306	0.119286
1492	1.492	0.0498886	0.116943
1493	1.493	0.0529618	0.115679
1494	1.494	0.0538536	0.11809
1495	1.495	0.0502647	0.120695
1496	1.496	0.0540252	0.119892
1497	1.497	0.0584345	0.11776
1498	1.498	0.0544512	0.116872
1499	1.499	0.0587969	0.119271
1500	1.5	0.0563644	0.119344
1501	1.501	0.0493613	0.118351
1502	1.502	0.0494802	0.115459
1503	1.503	0.042899	0.115936
1504	1.504	0.0460372	0.118386
1505	1.505	0.0495581	0.122119
1506	1.506	0.0482027	0.127187
1507	1.507	0.05256	0.128949
1508	1.508	0.0474598	0.128659
1509	1.509	0.0465733	0.128293
1510	1.51	0.0417249	0.133047
1511	1.511	0.0364475	0.136874
1512	1.512	0.0237759	0.136222
1513	1.513	0.0169244	0.13793
1514	1.514	0.0188324	0.138598
1515	1.515	0.0206716	0.137844
1516	1.516	0.0214599	0.137536
1517	1.517	0.0168982	0.137544
1518	1.518	0.0171826	0.145377
1519	1.519	0.0155734	0.143521
1520	1.52	0.0137526	0.141826
1521	1.521	0.0114623	0.144026
1522	1.522	0.0186053	0.147734
1523	1.523	0.0199697	0.151053
1524	1.524	0.02294	0.152449
1525	1.525	0.0182814	0.147901
1526	1.526	0.00835136	0.147772
1527	1.527	0.00400324	0.145073
1528	1.528	-0.00279308	0.140946
1529	1.529	0.000778524	0.137863
1530	1.53	0.00666303	0.133616
1531	1.531	0.0126364	0.132088
1532	1.532	0.0169398	0.133868
1533	1.533	0.0246641	0.137915
1534	1.534	0.0326951	0.140721
1535	1.535	0.030381	0.142384
1536	1.536	0.0300422	0.13827
1537	1.537	0.0312526	0.13633
1538	1.538	0.0319727	0.134662
1539	1.539	0.0292858	0.130655
1540	1.54	0.0304465	0.131387
1541	1.541	0.0303491	0.132319
1542	1.542	0.0310374	0.130285
1543	1.543	0.0324951	0.130345
1544	1.544	0.0405989	0.131322
1545	1.545	0.0494562	0.127948
1546	1.546	0.0587312	0.133835
1547	1.547	0.0678311	0.135363
1548	1.548	0.0768037	0.140734
1549	1.549	0.0866951	0.143965
1550	1.55	0.0861331	0.141408
1551	1.551	0.0801185	0.143047
1552	1.552	0.0752784	0.143931
1553	1.553	0.0735647	0.140301
1554	1.554	0.0746685	0.134342
1555	1.555	0.0700657	0.135816
1556	1.556	0.0690377	0.127356
1557	1.557	0.0640016	0.12513
1558	1.558	0.0652088	0.12558
1559	1.559	0.06331	0.129959
1560	1.56	0.0656632	0.135551
1561	1.561	0.0642931	0.13671
1562	1.562	0.0657256	0.135003
1563	1.563	0.0748017	0.138945
1564	1.564	0.0761895	0.140704
1565	1.565	0.0735547	0.139804
1566	1.566	0.0666753	0.143807
1567	1.567	0.063553	0.138948
1568	1.568	0.0640468	0.133352
1569	1.569	0.0621934	0.127278
1570	1.57	0.0584811	0.125361
1571	1.571	0.0609008	0.122933
1572	1.572	0.0627014	0.126091
1573	1.573	0.0716024	0.125901
1574	1.574	0.0759145	0.122392
1575	1.575	0.077024	0.12766
1576	1.576	0.0742308	0.125035
1577	1.577	0.0752066	0.141669
1578	1.578	0.0804249	0.145229
1579	1.579	0.080569	0.151751
1580	1.58	0.0814231	0.157055
1581	1.581	0.0774846	0.152335
1582	1.582	0.0817494	0.152462
1583	1.583	0.0841984	0.149646
1584	1.584	0.0809939	0.146064
1585	1.585	0.0776981	0.145196
1586	1.586	0.0736624	0.141032
1587	1.587	0.0775979	0.134932
1588	1.588	0.0755207	0.136784
1589	1.589	0.0724666	0.131204
1590	1.59	0.072008	0.124223
1591	1.591	0.0673943	0.123844
1592	1.592	0.0719798	0.12616
1593	1.593	0.0756125	0.12162
1594	1.594	0.0783214	0.12006
1595	1.595	0.081439	0.12375
1596	1.596	0.0819864	0.119517
1597	1.597	0.0856712	0.117307
1598	1.598	0.0913936	0.107611
1599	1.599	0.0950228	0.111657
1600	1.6	0.0987023	0.106682
1601	1.601	0.103332	0.102746
1602	1.602	0.101406	0.106151
1603	1.603	0.100603	0.106771
1604	1.604	0.0997482	0.11317
1605	1.605	0.0930988	0.115986
1606	1.606	0.0928963	0.119154
1607	1.607	0.0981856	0.125697
1608	1.608	0.0909797	0.126159
1609	1.609	0.0940588	0.127464
1610	1.61	0.0962872	0.13748
1611	1.611	0.0980607	0.141541
1612	1.612	0.0998351	0.137599
1613	1.613	0.0972229	0.136299
1614	1.614	0.0917658	0.13892
1615	1.615	0.0855436	0.138473
1616	1.616	0.0851303	0.133011
1617	1.617	0.0869951	0.133969
1618	1.618	0.086445	0.137253
1619	1.619	0.0863732	0.136097
1620	1.62	0.0846758	0.135376
1621	1.621	0.0840463	0.140316
1622	1.622	0.0830581	0.137639
1623	1.623	0.0803625	0.138728
1624	1.624	0.0787858	0.140718
1625	1.625	0.0770518	0.141436
1626	1.626	0.0832606	0.146158
1627	1.627	0.0907054	0.145869
1628	1.628	0.08627	0.142896
1629	1.629	0.0938336	0.147778
1630	1.63	0.0913972	0.150927
1631	1.631	0.0958371	0.149743
1632	1.632	0.092825	0.156539
1633	1.633	0.0889836	0.160331
1634	1.634	0.0846223	0.167136
1635	1.635	0.0892078	0.172031
1636	1.636	0.0936814	0.180552
1637	1.637	0.0940929	0.189564
1638	1.638	0.0951632	0.189676
1639	1.639	0.0980102	0.18244
1640	1.64	0.0965881	0.180465
1641	1.641	0.0964392	0.172563
1642	1.642	0.0962458	0.169734
1643	1.643	0.0935832	0.171271
1644	1.644	0.100612	0.167315
1645	1.645	0.0997648	0.160926
1646	1.646	0.10245	0.159631
1647	1.647	0.100239	0.156427
1648	1.648	0.0911816	0.155024
1649	1.649	0.0930737	0.157946
1650	1.65	0.0938052	0.159533
1651	1.651	0.0945441	0.158729
1652	1.652	0.0914598	0.162147
1653	1.653	0.0947219	0.165071
1654	1.654	0.101027	0.162726
1655	1.655	0.100682	0.161801
1656	1.656	0.101508	0.158871
1657	1.657	0.0968821	0.155594
1658	1.658	0.0933171	0.153462
1659	1.659	0.0946598	0.149902
1660	1.66	0.097472	0.155072
1661	1.661	0.0898171	0.161182
1662	1.662	0.0930856	0.17053
1663	1.663	0.0905516	0.174182
1664	1.664	0.092072	0.177087
1665	1.665	0.0939513	0.179839
1666	1.666	0.0958466	0.188668
1667	1.667	0.0864292	0.19312
1668	1.668	0.0830947	0.194673
1669	1.669	0.077697	0.189638
1670	1.67	0.0677315	0.18741
1671	1.671	0.0519674	0.182252
1672	1.672	0.0520924	0.176803
1673	1.673	0.0532866	0.172808
1674	1.674	0.0533553	0.165006
1675	1.675	0.0478597	0.171632
1676	1.676	0.0471767	0.169006
1677	1.677	0.0463256	0.16434
1678	1.678	0.0490235	0.152208
1679	1.679	0.0541634	0.152279
1680	1.68	0.0559684	0.155988
1681	1.681	0.0504815	0.15688
1682	1.682	0.0493331	0.154184
1683	1.683	0.0476472	0.148721
1684	1.684	0.0507321	0.144391
1685	1.685	0.0531029	0.139757
1686	1.686	0.047336	0.139511
1687	1.687	0.0467303	0.133992
1688	1.688	0.0571512	0.126563
1689	1.689	0.0642276	0.124695
1690	1.69	0.071036	0.130121
1691	1.691	0.0811721	0.129153
1692	1.692	0.0909306	0.13778
1693	1.693	0.0856306	0.142157
1694	1.694	0.0833947	0.145435
1695	1.695	0.0774397	0.154579
1696	1.696	0.0786094	0.158718
1697	1.697	0.0788573	0.163295
1698	1.698	0.0707254	0.171651
1699	1.699	0.0741629	0.179281
1700	1.7	0.0703902	0.177245
1701	1.701	0.0680131	0.177791
1702	1.702	0.0727187	0.176222
1703	1.703	0.0773431	0.173264
1704	1.704	0.0779501	0.171302
1705	1.705	0.0755457	0.167304
1706	1.706	0.0718204	0.169377
1707	1.707	0.0703025	0.170116
1708	1.708	0.0718977	0.176819
1709	1.709	0.0770249	0.185885
1710	1.71	0.0718961	0.188462
1711	1.711	0.0713945	0.187243
1712	1.712	0.0737725	0.186928
1713	1.713	0.082319	0.177934
1714	1.714	0.0879938	0.181185
1715	1.715	0.0885432	0.179
1716	1.716	0.088192	0.176971
1717	1.717	0.0910889	0.171626
1718	1.718	0.0919072	0.17047
1719	1.719	0.0952467	0.16682
1720	1.72	0.0907737	0.170409
1721	1.721	0.0987932	0.176499
1722	1.722	0.103076	0.178571
1723	1.723	0.103903	0.182738
1724	1.724	0.110213	0.191798
1725	1.725	0.109007	0.196039
1726	1.726	0.108682	0.206295
1727	1.727	0.109755	0.204273
1728	1.728	0.106394	0.20865
1729	1.729	0.108126	0.207936
1730	1.73	0.101934	0.200341
1731	1.731	0.103247	0.19698
1732	1.732	0.105906	0.198327
1733	1.733	0.102831	0.20668
1734	1.734	0.0956592	0.21265
1735	1.735	0.0934177	0.212746
1736	1.736	0.0891173	0.214337
1737	1.737	0.0993028	0.212219
1738	1.738	0.0974661	0.210229
1739	1.739	0.0988696	0.211798
1740	1.74	0.106397	0.212249
1741	1.741	0.108988	0.213433
1742	1.742	0.10164	0.211571
1743	1.743	0.0964554	0.211822
1744	1.744	0.0900324	0.208014
1745	1.745	0.0860366	0.202872
1746	1.746	0.0843146	0.204072
1747	1.747	0.0824543	0.197694
1748	1.748	0.0859438	0.198741
1749	1.749	0.0932471	0.197353
1750	1.75	0.0932913	0.195034
1751	1.751	0.0907705	0.190084
1752	1.752	0.0953505	0.185487
1753	1.753	0.0942549	0.176212
1754	1.754	0.0972465	0.172218
1755	1.755	0.098582	0.170747
1756	1.756	0.101971	0.16856
1757	1.757	0.0997115	0.16579
1758	1.758	0.0943564	0.164612
1759	1.759	0.0976878	0.161578
1760	1.76	0.0963431	0.155758
1761	1.761	0.0958972	0.158437
1762	1.762	0.0952878	0.155532
1763	1.763	0.0946135	0.148975
1764	1.764	0.0971527	0.146812
1765	1.765	0.0973316	0.149621
1766	1.766	0.0931877	0.149068
1767	1.767	0.0885041	0.146829
1768	1.768	0.0831949	0.149058
1769	1.769	0.0727814	0.15041
1770	1.77	0.0732461	0.138874
1771	1.771	0.0663722	0.132101
1772	1.772	0.0574553	0.141678
1773	1.773	0.049803	0.143769
1774	1.774	0.044672	0.149492
1775	1.775	0.0300413	0.142885
1776	1.776	0.0173765	0.138809
1777	1.777	0.00798869	0.13447
1778	1.778	0.0146417	0.136094
1779	1.779	0.0132897	0.137263
1780	1.78	0.00837463	0.141369
1781	1.781	0.00942209	0.147461
1782	1.782	0.00667718	0.142187
1783	1.783	0.00972187	0.138553
1784	1.784	0.00978373	0.142783
1785	1.785	0.00741317	0.143012
1786	1.786	0.00902374	0.142735
1787	1.787	0.00705116	0.14112
1788	1.788	0.00631087	0.141682
1789	1.789	0.0101741	0.140275
1790	1.79	0.0231423	0.136862
1791	1.791	0.016623	0.14193
1792	1.792	0.018802	0.1441
1793	1.793	0.0325538	0.143745
1794	1.794	0.0388194	0.146424
1795	1.795	0.0450217	0.141884
1796	1.796	0.0495548	0.146223
1797	1.797	0.0573372	0.148186
1798	1.798	0.0617252	0.149004
1799	1.799	0.0545592	0.14957
1800	1.8	0.0511427	0.14289
1801	1.801	0.0530045	0.142873
1802	1.802	0.0571414	0.13605
1803	1.803	0.0563715	0.132073
1804	1.804	0.0507644	0.128992
1805	1.805	0.0496339	0.12716
1806	1.806	0.0482975	0.12562
1807	1.807	0.0471339	0.125298
1808	1.808	0.0434749	0.125052
1809	1.809	0.0483794	0.123156
1810	1.81	0.0536452	0.12097
1811	1.811	0.0544978	0.123822
1812	1.812	0.0657429	0.122556
1813	1.813	0.0681763	0.124601
1814	1.814	0.0673261	0.115244
1815	1.815	0.0609094	0.109231
1816	1.816	0.0614518	0.114163
1817	1.817	0.0681341	0.109487
1818	1.818	0.072895	0.105195
1819	1.819	0.0736412	0.104435
1820	1.82	0.0738145	0.100734
1821	1.821	0.0764893	0.102111
1822	1.822	0.0809638	0.0908966
1823	1.823	0.082482	0.0896956
1824	1.824	0.0808411	0.0954163
1825	1.825	0.0860955	0.101648
1826	1.826	0.0877999	0.108375
1827	1.827	0.0896565	0.106525
1828	1.828	0.0901963	0.109478
1829	1.829	0.0984326	0.11091
1830	1.83	0.0997969	0.114835
1831	1.831	0.0969958	0.111167
1832	1.832	0.0913186	0.107842
1833	1.833	0.0828694	0.109597
1834	1.834	0.0783885	0.108336
1835	1.835	0.0752616	0.113718
1836	1.836	0.0773535	0.117485
1837	1.837	0.0771904	0.115507
1838	1.838	0.0819666	0.117204
1839	1.839	0.077988	0.11847
1840	1.84	0.0799998	0.123053
1841	1.841	0.0799859	0.120143
1842	1.842	0.0784473	0.126059
1843	1.843	0.0740286	0.13032
1844	1.844	0.0701839	0.131748
1845	1.845	0.0735527	0.127821
1846	1.846	0.0728266	0.121757
1847	1.847	0.0677489	0.106582
1848	1.848	0.0587831	0.105043
1849	1.849	0.047075	0.0977683
1850	1.85	0.0231059	0.100377
1851	1.851	-0.013186	0.100257
1852	1.852	-0.0212401	0.104204
1853	1.853	-0.020275	0.10143
1854	1.854	-0.0168405	0.0987764
1855	1.855	-0.0135767	0.099782
1856	1.856	-0.0134289	0.100474
1857	1.857	-0.0151955	0.104755
1858	1.858	-0.0192363	0.104622
1859	1.859	-0.0187597	0.105542
1860	1.86	-0.0130065	0.103914
1861	1.861	-0.0108125	0.102321
1862	1.862	-0.00233484	0.107007
1863	1.863	0.00213954	0.104962
1864	1.864	0.000440586	0.106466
1865	1.865	0.000756939	0.104638
1866	1.866	0.00350395	0.101906
1867	1.867	0.000334585	0.103882
1868	1.868	0.00482956	0.10339
1869	1.869	0.0122303	0.104683
1870	1.87	0.0271191	0.100658
1871	1.871	0.0505334	0.0964596
1872	1.872	0.0820742	0.0933806
1873	1.873	0.0863774	0.0863406
1874	1.874	0.0835608	0.0933825
1875	1.875	0.0872875	0.0993064
1876	1.876	0.0830098	0.0970448
1877	1.877	0.0853896	0.0933105
1878	1.878	0.0897461	0.0928132
1879	1.879	0.0909111	0.0949907
1880	1.88	0.0855683	0.0943575
1881	1.881	0.0831685	0.0966057
1882	1.882	0.0754154	0.0912711
1883	1.883	0.0724763	0.0918136
1884	1.884	0.0667482	0.0909835
1885	1.885	0.0664121	0.0991636
1886	1.886	0.0656729	0.10269
1887	1.887	0.0618842	0.10925
1888	1.888	0.0595874	0.111556
1889	1.889	0.0603272	0.118889
1890	1.89	0.0588487	0.116471
1891	1.891	0.0570758	0.116051
1892	1.892	0.0560494	0.116108
1893	1.893	0.0623709	0.114389
1894	1.894	0.0719501	0.124239
1895	1.895	0.0746267	0.12026
1896	1.896	0.0693842	0.11637
1897	1.897	0.0724688	0.120892
1898	1.898	0.0658363	0.121074
1899	1.899	0.0673503	0.117088
1900	1.9	0.0636219	0.119982
1901	1.901	0.0578935	0.122242
1902	1.902	0.0514889	0.12166
1903	1.903	0.0526592	0.129721
1904	1.904	0.0504046	0.131027
1905	1.905	0.0516597	0.134514
1906	1.906	0.0554781	0.128461
1907	1.907	0.060908	0.128794
1908	1.908	0.0584053	0.13196
1909	1.909	0.0610916	0.137747
1910	1.91	0.0558025	0.141352
1911	1.911	0.0517	0.141204
1912	1.912	0.0494822	0.147173
1913	1.913	0.0501404	0.148187
1914	1.914	0.0459023	0.152362
1915	1.915	0.0360974	0.152642
1916	1.916	0.0295442	0.150244
1917	1.917	0.0306327	0.154919
1918	1.918	0.0321702	0.147945
1919	1.919	0.0365011	0.152824
1920	1.92	0.0339401	0.157769
1921	1.921	0.0404431	0.15294
1922	1.922	0.0506163	0.153663
1923	1.923	0.0559289	0.158668
1924	1.924	0.0622876	0.156917
1925	1.925	0.0680147	0.155169
1926	1.926	0.0691485	0.146804
1927	1.927	0.064346	0.147613
1928	1.928	0.0567819	0.150748
1929	1.929	0.0537905	0.146481
1930	1.93	0.0537964	0.141292
1931	1.931	0.0562686	0.145162
1932	1.932	0.0648084	0.150654
1933	1.933	0.0674032	0.14756
1934	1.934	0.0647835	0.142799
1935	1.935	0.0659281	0.14067
1936	1.936	0.0702065	0.138402
1937	1.937	0.077901	0.140173
1938	1.938	0.0798176	0.137408
1939	1.939	0.0813667	0.137998
1940	1.94	0.0847539	0.131243
1941	1.941	0.0846062	0.124311
1942	1.942	0.0853127	0.127265
1943	1.943	0.0759282	0.128194
1944	1.944	0.0775667	0.126024
1945	1.945	0.079085	0.120716
1946	1.946	0.0812537	0.11764
1947	1.947	0.0866197	0.123892
1948	1.948	0.0859232	0.120694
1949	1.949	0.0809888	0.118021
1950	1.95	0.0815046	0.117502
1951	1.951	0.0835128	0.115263
1952	1.952	0.0837299	0.107444
1953	1.953	0.0794792	0.10518
1954	1.954	0.0777164	0.107877
1955	1.955	0.0855245	0.111087
1956	1.956	0.0850919	0.107837
1957	1.957	0.0864683	0.103478
1958	1.958	0.0861434	0.0990396
1959	1.959	0.0840837	0.099655
[truncated: 9,553 more rows]
